# Supplementary material for: Antibiotic use and prescription and its effects on Enterobacteriaceae in the gut in children with mild respiratory infections in Ho Chi Minh City, Vietnam. A prospective observational outpatient study
Source: PLoS One. 2020 Nov 4;15(11):e0241760. doi: 10.1371/journal.pone.0241760 (PMC7641406; doi:10.1371/journal.pone.0241760)
Supplement: S1 Table — (a) List of most frequently prescribed antibiotics in the outpatient department in 2007 of Children’s Hospital 1, Ho Chi Minh City, Vietnam, (b) List of most frequently sold antibiotics for outpatient use in 2007 in the hospital pharmacy of Children’s Hospital 1, Ho Chi Minh City, Vietnam. (XLSX) [file pone.0241760.s002.xlsx]

## Sheet: S1 Antibiotics
OPC	Antibiotic
1	Cefaclor
2	Amoxicilline + Clavulanate
3	Cefixim
4	Cefuroxime
5	Amoxicillin
6	Cefpodoxime
7	Erythromycin
8	Roxithromycin
9	Azithromycin
10	Cotrimoxazole
11	Cephalexine
12	Clarithromycine
13	Spiramycin
14	Cefadroxil
15	Oxacillin
16	Nalidixic acid
17	Ciprofloxacine
Pharmacy	Antibiotic
1	Cefadroxil
2	Cephalexine
3	Clarithromycine
4	Azithromycin
5	Cefaclor
6	Amoxicillin
7	Erythromycin
8	Ciprofloxacine
9	Spiramycin
10	Cotrimoxazole
11	Nalidixic acid
12	Cefuroxime
13	Amoxicilline + Clavulanate
14	Cefixim
15	Cefpodoxime
16	Roxithromycin
17	Oxacillin
Table S1
