# Supplementary material for: Antibiotic use and prescription and its effects on Enterobacteriaceae in the gut in children with mild respiratory infections in Ho Chi Minh City, Vietnam. A prospective observational outpatient study
Source: PLoS One. 2020 Nov 4;15(11):e0241760. doi: 10.1371/journal.pone.0241760 (PMC7641406; doi:10.1371/journal.pone.0241760)
Supplement: S1 Raw data — (XLSX) [file pone.0241760.s003.xlsx]

## Sheet: data
age-year	age-month	Sex	Clinical_diagnosis	Outcome	Antibiotics_prescribed this visit	Antibiotic _prescribed this visit	Antibiotics_Questionaire	Antibiotics_Questionaire1	Antibiotics_Questionaire2	AB detected in urine 1	AB detected in urine 2	AB detected in urine 3	etiology1	etiology2	etiology3	etiology4	etiology5	BRONCHODILATOR	COUGH SIRUP	CORTICOSTEROIDES	ANTIPYRETICS	ANTIHISTAMINE	MUCOLYTIC AGENT	No AB D1	No AB D7	No AB D28	Tetra D1	Tetra D7	Tetra D28	F Tetra D1	F Tetra D7	F Tetra D28	Amoxi D1	Amoxi D7	Amoxi D28	F Amoxi D1	F Amoxi D7	F Amoxi D28	A/C D1	A/C D7	A/C D28	F A/C D1	F A/C D7	F A/C D18	Cefta D1	Cefta D7	Cefta D28	F Cefta D1	F Cefta D7
0.572603	6.87123	1	BRONCHIOLITIS	1	1	AMOXICILLIN	2						Streptococcus pneumoniae					1	0	0	0	0	1	1.90309	2.09342	No sample	0	2.25768	No sample	0	1.07846	No sample	0	2.32838	No sample	0	1.11224	No sample	0.30103	2.45025	No sample	0.15818	1.17045	No sample	0	2.22789	No sample	0	1.06423
3.02192	36.263	1	BRONCHITIS	1	1	AMOXICILLIN	2						Rhinovirus	Haemophilus influenzae	Streptococcus pneumoniae			0	1	0	0	0	0	1.66276	1.65321	No sample	1.34242	1.5682	No sample	0.807347	0.948578	No sample	1.34242	1.53148	No sample	0.807347	0.926365	No sample	1.23045	1.54407	No sample	0.740005	0.93398	No sample	0	0.30103	No sample	0	0.182088
5.67945	68.1534	2	PHARYNGITIS	1	1	AMOXICILLIN	3			CEFACLOR			Rhinovirus	Parainfluenzavirus 3	Streptococcus pneumoniae			0	0	0	0	1	0	2.0086	1.44716	No sample	1.41497	0.954243	No sample	0.704457	0.659391	No sample	1.81291	1.54407	No sample	0.902576	1.06697	No sample	1.66276	1.30103	No sample	0.827819	0.899024	No sample	0	0.69897	No sample	0	0.482995
1.96438	23.5726	2	NASOPHARYNGITIS	1	1	AMOXICILLIN	1	CEFIXIM		CEFIXIM			Coronavirus	Streptococcus pneumoniae				1	1	0	1	0	0	2.1038	No sample	No sample	1.99123	No sample	No sample	0.946489	No sample	No sample	1.9345	No sample	No sample	0.919524	No sample	No sample	1.91908	No sample	No sample	0.912194	No sample	No sample	0	No sample	No sample	0	No sample
2.46575	29.589	1	NASOPHARYNGITIS	1	1	AMOXICILLIN	2			CEFADROXIL			Influenza Virus B	Streptococcus pneumoniae				0	1	0	1	1	0	1.51851	1.62325	No sample	1.38021	1.74036	No sample	0.908922	1.07215	No sample	1.39794	1.65321	No sample	0.920597	1.01846	No sample	1.32222	1.77815	No sample	0.870732	1.09543	No sample	1.34242	1.69897	No sample	0.884037	1.04665
0.405479	4.86575	2	BRONCHIOLITIS	2	1	AMOXICILLIN	2						Bocavirus	Mycoplasma pneumoniae	Streptococcus pneumoniae			1	0	0	0	0	0	2.26007	1.74036	No sample	2.233	1.74819	No sample	0.98802	1.0045	No sample	2.17898	1.85126	No sample	0.964119	1.06372	No sample	2.22531	1.83885	No sample	0.984619	1.05659	No sample	1.89209	0.60206	No sample	0.837184	0.345939
0.427397	5.12877	2	BRONCHIOLITIS	2	1	AMOXICILLIN	2						Streptococcus pneumoniae					1	0	0	0	0	0	1.86332	1.97313	No sample	1.77085	1.95424	No sample	0.950373	0.990429	No sample	1.77815	1.91381	No sample	0.95429	0.969939	No sample	1.69897	1.86332	No sample	0.911796	0.94435	No sample	0	0	No sample	0	0
0.857534	10.2904	1	BRONCHITIS	2	1	AMOXICILLIN	3			CEFIXIM			Parainfluenzavirus 3	Streptococcus pneumoniae				1	1	0	0	0	0	2.27184	1.66276	No sample	2.38561	1.74819	No sample	1.05008	1.05138	No sample	2.24304	1.70757	No sample	0.987321	1.02695	No sample	2.33646	1.73239	No sample	1.02844	1.04188	No sample	1.14613	1.43136	No sample	0.504493	0.860837
1.20822	14.4986	2	BRONCHITIS	2	1	AMOXICILLIN	3						Rhinovirus	Streptococcus pneumoniae				1	0	1	0	0	0	2.25768	2.36736	No sample	2.19312	2.3075	No sample	0.971407	0.974714	No sample	2.21219	2.41497	No sample	0.979851	1.02011	No sample	2.29226	2.35603	No sample	1.01532	0.995214	No sample	2.17026	2.21484	No sample	0.96128	0.935577
2.65479	31.8575	1	BRONCHITIS	2	1	AMOXICILLIN	2						Rhinovirus	Streptococcus pneumoniae				0	1	0	0	0	1	0	2.09691	No sample	0	0.477121	No sample	No growth	0.227535	No sample	0	2.08279	No sample	No growth	0.993264	No sample	0	2.39445	No sample	No growth	1.1419	No sample	0	0	No sample	No growth	0
4.16986	50.0384	2	BRONCHITIS	2	1	AMOXICILLIN	3						Streptococcus pneumoniae					1	1	0	0	0	0	1.64345	1.39794	No sample	1.47712	1.53148	No sample	0.898791	1.09553	No sample	1.50515	1.32222	No sample	0.915846	0.945834	No sample	1.44716	1.30103	No sample	0.88056	0.930677	No sample	1.39794	0.69897	No sample	0.850612	0.5
3.61644	43.3973	2	NASOPHARYNGITIS	2	1	AMOXICILLIN	2						Parainfluenzavirus 2	Haemophilus influenzae	Streptococcus pneumoniae			0	1	0	0	0	0	1.6721	2.01703	No sample	1.68124	1.07918	No sample	1.00547	0.535034	No sample	0	1.80618	No sample	0	0.895464	No sample	0.30103	1.87506	No sample	0.180031	0.929613	No sample	0	1.74819	No sample	0	0.866713
0.945205	11.3425	1	NASOPHARYNGITIS	2	1	AMOXICILLIN	3						Bocavirus	Streptococcus pneumoniae				0	1	0	0	0	0	1.70757	2.20952	No sample	1.41497	1.5682	No sample	0.828647	0.709749	No sample	1.07918	2.26951	No sample	0.631998	1.02715	No sample	1.6721	2.18469	No sample	0.979226	0.988765	No sample	1.77085	2.2833	No sample	1.03706	1.03339
0.290411	3.48493	2	BRONCHIOLITIS	2	1	AMOXICILLIN	2						Streptococcus pneumoniae					1	1	0	0	0	0	2.11059	2.43457	No sample	1.79934	2.4456	No sample	0.85253	1.00453	No sample	2.11727	2.48855	No sample	1.00317	1.02217	No sample	2.02531	2.52763	No sample	0.959592	1.03822	No sample	1.53148	2.33646	No sample	0.725617	0.959702
0.986301	11.8356	1	PHARYNGITIS	3	1	AMOXICILLIN	3						Rhinovirus	Bocavirus	Streptococcus pneumoniae			0	0	0	0	1	0	2.11727	1.95424	No sample	2.06446	1.75587	No sample	0.975056	0.898494	No sample	2.13988	1.62325	No sample	1.01068	0.830628	No sample	2.02938	0.30103	No sample	0.95849	0.154039	No sample	0	0	No sample	0	0
5.17808	62.137	2	NASOPHARYNGITIS	3	1	AMOXICILLIN	3						Streptococcus pneumoniae					0	1	0	0	0	0	2.15534	2.13988	No sample	2.07188	2.24304	No sample	0.96128	1.04821	No sample	2	2.16137	No sample	0.92793	1.01004	No sample	2.02938	1.97772	No sample	0.941563	0.924222	No sample	1.39794	0.30103	No sample	0.648595	0.140676
3.66027	43.9233	2	PNEUMONIA	5	1	AMOXICILLIN	1	CEFACLOR		CEFACLOR			Mycoplasma pneumoniae	Streptococcus pneumoniae				0	1	0	0	0	0	2.13354	2.03743	No sample	2.02119	2.01703	No sample	0.947341	0.989991	No sample	1.6902	1.98227	No sample	0.792203	0.972929	No sample	1.72428	2.0086	No sample	0.808176	0.985852	No sample	0.60206	1.91908	No sample	0.282188	0.941913
2.54247	30.5096	2	ASTHMA	1	1	AMOXICILLIN + CLAVULANIC ACID	1	AMOXICILLIN + CLAVULANIC ACID		AMOXICILLINE			Parainfluenzavirus 4	Haemophilus influenzae	Streptococcus pneumoniae			1	0	0	0	0	0	2.40993	1.91908	No sample	2.38917	2.1038	No sample	0.991383	1.09626	No sample	2.45484	2.08991	No sample	1.01864	1.08902	No sample	2.08279	1.74036	No sample	0.86425	0.906874	No sample	2.02119	1.47712	No sample	0.838691	0.769704
1.5589	18.7068	2	ASTHMA	1	1	AMOXICILLIN + CLAVULANIC ACID	2						Haemophilus influenzae	Streptococcus pneumoniae				1	1	1	0	0	0	0	1.81291	No sample	0	0.60206	No sample	No growth	0.332095	No sample	0	1.80618	No sample	No growth	0.996286	No sample	0	1.88649	No sample	No growth	1.04059	No sample	0	0	No sample	No growth	0
1.7726	21.2712	1	BRONCHIOLITIS	1	1	AMOXICILLIN + CLAVULANIC ACID	1	AMOXICILLINE		AMOXICILLINE			Bocavirus	Streptococcus pneumoniae				1	1	0	1	0	0	1.74036	2.52244	No sample	1.76343	2.49554	No sample	1.01325	0.989336	No sample	1.69897	2.51055	No sample	0.976216	0.995283	No sample	1.92428	2.40993	No sample	1.10568	0.955396	No sample	0	1.07918	No sample	0	0.427832
0.561644	6.73973	1	BRONCHIOLITIS	1	1	AMOXICILLIN + CLAVULANIC ACID	2						Parainfluenzavirus 3	Streptococcus pneumoniae				1	1	0	1	0	0	1.04139	2.08279	No sample	0	0.845098	No sample	0	0.405754	No sample	0	0.90309	No sample	0	0.433597	No sample	0	0.477121	No sample	0	0.229078	No sample	0	0.60206	No sample	0	0.289065
0.912329	10.9479	1	BRONCHIOLITIS	1	1	AMOXICILLIN + CLAVULANIC ACID	2						Rhinovirus	Streptococcus pneumoniae				1	1	0	0	0	0	2.36549	2.04532	No sample	2.24797	1.74036	No sample	0.950321	0.850899	No sample	2.22789	2.02531	No sample	0.94183	0.990213	No sample	2.20412	1.94448	No sample	0.931782	0.950697	No sample	2.2833	1.53148	No sample	0.965256	0.748771
1.18356	14.2027	2	BRONCHIOLITIS	1	1	AMOXICILLIN + CLAVULANIC ACID	2						Influenza Virus A	Streptococcus pneumoniae				1	1	0	1	0	0	2.24797	1.74819	No sample	2.13988	1.51851	No sample	0.951915	0.868622	No sample	2.13354	1.74819	No sample	0.949094	1	No sample	2.15229	1.66276	No sample	0.957435	0.951132	No sample	0.477121	0.90309	No sample	0.212245	0.516586
1.40822	16.8986	2	BRONCHIOLITIS	1	1	AMOXICILLIN + CLAVULANIC ACID	1	AMOXICILLIN + CLAVULANIC ACID		AMOXICILLINE			Mycoplasma pneumoniae	Streptococcus pneumoniae				1	1	0	0	0	0	1.62325	1.98677	No sample	1.5563	1.6721	No sample	0.958758	0.841615	No sample	1.69897	1.91381	No sample	1.04665	0.963278	No sample	1.36173	1.91908	No sample	0.83889	0.965928	No sample	1.30103	1.98677	No sample	0.801497	1
1.23836	14.8603	1	BRONCHIOLITIS	1	1	AMOXICILLIN + CLAVULANIC ACID	2						Rhinovirus	Streptococcus pneumoniae				1	1	0	0	0	0	1.69897	1.96379	No sample	1.49136	1.86332	No sample	0.877803	0.948841	No sample	1.59106	1.81954	No sample	0.936488	0.926548	No sample	1.65321	1.92428	No sample	0.973068	0.979881	No sample	1.5682	1.14613	No sample	0.923031	0.583631
2.10137	25.2164	1	BRONCHIOLITIS	1	1	AMOXICILLIN + CLAVULANIC ACID	2			CEFIXIM			RSV	Streptococcus pneumoniae				1	1	0	0	0	0	1.70757	1.86923	No sample	1.60206	0	No sample	0.93821	0	No sample	1.47712	2.0607	No sample	0.865043	1.10243	No sample	1.32222	2.15836	No sample	0.774328	1.15468	No sample	0	2.08636	No sample	0	1.11616
1.46301	17.5562	1	BRONCHIOLITIS	1	1	AMOXICILLIN + CLAVULANIC ACID	1	CEFADROXIL	CEFIXIM	CEFADROXIL			Influenza Virus A	Streptococcus pneumoniae				1	1	0	1	0	0	1.51851	No sample	No sample	1.62325	No sample	No sample	1.06897	No sample	No sample	1.17609	No sample	No sample	0.774501	No sample	No sample	1.60206	No sample	No sample	1.05502	No sample	No sample	1.17609	No sample	No sample	0.774501	No sample
1.16986	14.0384	1	BRONCHIOLITIS	1	1	AMOXICILLIN + CLAVULANIC ACID	3						RSV	Streptococcus pneumoniae				1	0	0	0	0	0	1.6902	2.21219	No sample	0.778151	1.38021	No sample	0.460391	0.623912	No sample	0.954243	1.5682	No sample	0.564575	0.708892	No sample	1.59106	1.57978	No sample	0.941349	0.714127	No sample	0.69897	1.04139	No sample	0.413544	0.470752
0.586301	7.03562	1	BRONCHIOLITIS	1	1	AMOXICILLIN + CLAVULANIC ACID	3						RSV	Streptococcus pneumoniae				1	1	0	0	0	0	2.30963	2.18752	No sample	2.11394	2.0569	No sample	0.915274	0.94029	No sample	2.16435	1.95424	No sample	0.937099	0.89336	No sample	2.22011	1.96379	No sample	0.96124	0.897723	No sample	2.10721	1.83251	No sample	0.912358	0.83771
0.317808	3.8137	2	BRONCHIOLITIS	1	1	AMOXICILLIN + CLAVULANIC ACID	2						Parainfluenzavirus 2	Streptococcus pneumoniae				1	0	0	1	0	1	1.83885	0	2.0569	1.49136	0	1.92942	0.81103	No growth	0.938021	1.41497	0	1.90849	0.769489	No growth	0.927843	1.68124	0	2.03743	0.91429	No growth	0.99053	0.845098	0	0	0.45958	No growth
0.663014	7.95616	1	BRONCHIOLITIS - ACUTE DIARRHEA	1	1	AMOXICILLIN + CLAVULANIC ACID	3						Streptococcus pneumoniae					1	1	0	0	0	0	2.24797	1.94448	No sample	2.24551	0.69897	No sample	0.998905	0.359463	No sample	0.477121	1.85733	No sample	0.212245	0.955181	No sample	0.477121	0.30103	No sample	0.212245	0.154812	No sample	0.30103	0.69897	No sample	0.133912	0.359463
2.11781	25.4137	2	BRONCHITIS	1	1	AMOXICILLIN + CLAVULANIC ACID	2						Haemophilus influenzae	Streptococcus pneumoniae				1	0	1	0	0	0	2.1959	1.74036	No sample	2.0569	1.41497	No sample	0.936703	0.813034	No sample	1.79934	1.57978	No sample	0.819409	0.907732	No sample	1.70757	1.49136	No sample	0.777618	0.856926	No sample	1.79239	1.38021	No sample	0.816245	0.79306
3.36164	40.3397	1	BRONCHITIS	1	1	AMOXICILLIN + CLAVULANIC ACID	2						Rhinovirus	Streptococcus pneumoniae				1	1	0	0	0	0	2.37658	2.07555	No sample	2.4843	2.12385	No sample	1.04533	1.02327	No sample	2.07918	0	No sample	0.874864	0	No sample	1.98677	0	No sample	0.83598	0	No sample	1.47712	0	No sample	0.621533	0
1.02192	12.263	1	BRONCHITIS	1	1	AMOXICILLIN + CLAVULANIC ACID	1	AMOXICILLIN + CLAVULANIC ACID					Streptococcus pneumoniae					1	1	0	0	0	0	2.38202	2.36173	No sample	2.24551	2.48001	No sample	0.942694	1.05008	No sample	2.35984	2.49415	No sample	0.990688	1.05607	No sample	2.22789	2.52244	No sample	0.935294	1.06805	No sample	1.47712	0.60206	No sample	0.620114	0.254924
5.36712	64.4055	1	BRONCHITIS	1	1	AMOXICILLIN + CLAVULANIC ACID	1	AMOXICILLIN + CLAVULANIC ACID					Streptococcus pneumoniae					1	0	0	0	0	1	2.0569	1.94448	No sample	1.97313	2.0086	No sample	0.95927	1.03297	No sample	2.14922	1.97772	No sample	1.04488	1.0171	No sample	2.11727	1.96379	No sample	1.02935	1.00993	No sample	0	1.43136	No sample	0	0.736115
1.93425	23.211	1	BRONCHITIS	1	1	AMOXICILLIN + CLAVULANIC ACID	3						Adenovirus	Enterovirus	Rhinovirus	Parainfluenzavirus 3	Streptococcus pneumoniae	1	1	0	0	0	0	1.92428	1.68124	No sample	2.03743	1.75587	No sample	1.0588	1.04439	No sample	2.03342	1.72428	No sample	1.05672	1.0256	No sample	1.90309	1.49136	No sample	0.988988	0.88706	No sample	2.01703	1.32222	No sample	1.0482	0.786454
1.6137	19.3644	2	BRONCHITIS	1	1	AMOXICILLIN + CLAVULANIC ACID	3						Streptococcus pneumoniae					1	1	0	1	0	0	2.50786	1.38021	No sample	2.45332	2.32015	No sample	0.978253	1.68101	No sample	2.45025	2.33041	No sample	0.977029	1.68845	No sample	2.45637	2.3075	No sample	0.979469	1.67184	No sample	1.04139	0.69897	No sample	0.415252	0.506422
2.35342	28.2411	2	BRONCHITIS	1	1	AMOXICILLIN + CLAVULANIC ACID	2						Mycoplasma pneumoniae	Haemophilus influenzae	Streptococcus pneumoniae			1	0	0	1	0	0	2.41664	1.50515	No sample	2.39967	0.30103	No sample	0.992979	0.2	No sample	2.4183	1.38021	No sample	1.00069	0.916993	No sample	2.40312	1.44716	No sample	0.994405	0.961471	No sample	1.36173	1.43136	No sample	0.56348	0.950978
2.29863	27.5836	1	BRONCHITIS	1	1	AMOXICILLIN + CLAVULANIC ACID	1	CEFACLOR					Streptococcus pneumoniae					1	1	0	1	0	0	1.8451	1.65321	No sample	1.63347	1.716	No sample	0.885302	1.03798	No sample	1.47712	0.69897	No sample	0.800565	0.422795	No sample	1.57978	0.69897	No sample	0.856206	0.422795	No sample	0	0	No sample	0	0
2.39452	28.7342	2	BRONCHITIS	1	1	AMOXICILLIN + CLAVULANIC ACID	3			CEFIXIM			Parainfluenzavirus 4	Streptococcus pneumoniae				1	1	0	0	0	0	0.954243	2.33646	No sample	1.07918	2.56229	No sample	1.13093	1.09666	No sample	0	2.45484	No sample	0	1.05067	No sample	0.30103	2.3032	No sample	0.315465	0.985763	No sample	0	0	No sample	0	0
0.183562	2.20274	2	BRONCHITIS	1	1	AMOXICILLIN + CLAVULANIC ACID	1	AMOXICILLIN + CLAVULANIC ACID					Rhinovirus	Streptococcus pneumoniae				1	1	0	0	0	0	1.716	2.27646	No sample	1.4624	1.95904	No sample	0.852212	0.860564	No sample	1.49136	1.716	No sample	0.86909	0.753803	No sample	1.72428	2.01284	No sample	1.00482	0.884195	No sample	1.6721	0	No sample	0.974414	0
1.83562	22.0274	1	BRONCHITIS	1	1	AMOXICILLIN + CLAVULANIC ACID	3			CEFIXIM			Influenza Virus A	Streptococcus pneumoniae				1	1	0	1	0	0	1.68124	2.1038	No sample	1.49136	1.88649	No sample	0.88706	0.896705	No sample	1.54407	2.11059	No sample	0.91841	1.00323	No sample	1.47712	2.25768	No sample	0.87859	1.07314	No sample	1.49136	2.15534	No sample	0.88706	1.02449
2.78904	33.4685	1	BRONCHITIS	1	1	AMOXICILLIN + CLAVULANIC ACID	3			AMOXICILLINE			Rhinovirus	Streptococcus pneumoniae				1	1	0	1	0	0	2.25042	No sample	No sample	2.15229	No sample	No sample	0.956394	No sample	No sample	2.33445	No sample	No sample	1.03734	No sample	No sample	2.233	No sample	No sample	0.992257	No sample	No sample	2.02531	No sample	No sample	0.899968	No sample
2.62192	31.463	2	BRONCHITIS	1	1	AMOXICILLIN + CLAVULANIC ACID	3			CEFIXIM			Streptococcus pneumoniae					1	1	0	0	0	0	1.44716	1.4624	No sample	1.44716	1.4624	No sample	1	1	No sample	1.44716	1.50515	No sample	1	1.02923	No sample	1.47712	1.76343	No sample	1.0207	1.20585	No sample	1.5563	1.41497	No sample	1.07542	0.967571
3.36164	40.3397	1	BRONCHITIS	1	1	AMOXICILLIN + CLAVULANIC ACID	3						Adenovirus	Haemophilus influenzae	Streptococcus pneumoniae			1	0	0	0	0	0	2.17026	2.01284	No sample	2.01703	1.92428	No sample	0.929396	0.956003	No sample	1.92942	1.94448	No sample	0.889026	0.966041	No sample	1.89209	2.0569	No sample	0.871828	1.02189	No sample	1.76343	1.9345	No sample	0.812542	0.96108
3.26575	39.189	2	BRONCHITIS	1	1	AMOXICILLIN + CLAVULANIC ACID	1	CEFUROXIM					Rhinovirus	Streptococcus pneumoniae				1	0	0	0	0	0	2.02531	1.90849	No sample	1.91381	1.86923	No sample	0.944951	0.979432	No sample	1.96379	1.88081	No sample	0.969625	0.985501	No sample	1.96379	1.81954	No sample	0.969625	0.953397	No sample	2.03342	1.77815	No sample	1.00401	0.931708
3.90137	46.8164	1	BRONCHITIS	1	1	AMOXICILLIN + CLAVULANIC ACID	2						Haemophilus influenzae	Streptococcus pneumoniae				1	0	0	0	0	0	1.85733	1.92428	No sample	1.88649	1.88649	No sample	1.0157	0.980362	No sample	1.88081	1.99123	No sample	1.01264	1.03479	No sample	1.90849	1.96848	No sample	1.02754	1.02297	No sample	1.6721	1.78533	No sample	0.900268	0.927791
1.76986	21.2384	1	BRONCHITIS	1	1	AMOXICILLIN + CLAVULANIC ACID	3						RSV	Streptococcus pneumoniae				1	0	0	0	0	0	1.47712	1.92942	No sample	1.41497	1.86923	No sample	0.957926	0.968806	No sample	1.38021	1.94939	No sample	0.934393	1.01035	No sample	1.41497	1.96379	No sample	0.957926	1.01781	No sample	1.39794	1.85733	No sample	0.946395	0.962638
3.44658	41.3589	2	BRONCHITIS	1	1	AMOXICILLIN + CLAVULANIC ACID	2			AMOXICILLINE			Streptococcus pneumoniae					1	0	0	0	0	0	1.14613	1.5563	No sample	1	1.6902	No sample	0.872503	1.08603	No sample	0.60206	1.68124	No sample	0.525299	1.08028	No sample	0.60206	1.59106	No sample	0.525299	1.02234	No sample	0	1.66276	No sample	0	1.0684
3.91507	46.9808	2	BRONCHITIS	1	1	AMOXICILLIN + CLAVULANIC ACID	1	CEFACLOR					Adenovirus	Coronavirus	Mycoplasma pneumoniae	Streptococcus pneumoniae		1	1	0	0	0	0	1.53148	2.36922	No sample	1.11394	2.09342	No sample	0.727364	0.883593	No sample	1.38021	2.35984	No sample	0.901228	0.996041	No sample	1.49136	2.37107	No sample	0.973805	1.00078	No sample	1.23045	2.23045	No sample	0.803438	0.941429
0.764384	9.1726	1	BRONCHITIS	1	1	AMOXICILLIN + CLAVULANIC ACID	1	AMOXICILLIN + CLAVULANIC ACID		AMOXICILLINE			RSV	Streptococcus pneumoniae				1	0	0	0	0	0	1.43136	2.1038	No sample	0	2.07188	No sample	0	0.984827	No sample	1.49136	2.08279	No sample	1.04192	0.990009	No sample	1.41497	2.08279	No sample	0.988549	0.990009	No sample	1.4624	2.04532	No sample	1.02168	0.972202
4.63836	55.6603	1	BRONCHITIS	1	1	AMOXICILLIN + CLAVULANIC ACID	3						RSV	Streptococcus pneumoniae				1	0	0	0	0	0	1.62325	1.34242	No sample	1.63347	1.36173	No sample	1.0063	1.01438	No sample	0.90309	1.23045	No sample	0.556347	0.916588	No sample	0.954243	1.30103	No sample	0.587859	0.969166	No sample	0	0.69897	No sample	0	0.520678
3.10137	37.2164	1	BRONCHITIS	1	1	AMOXICILLIN + CLAVULANIC ACID	1	CEFACLOR		CEFACLOR			Influenza Virus A	Streptococcus pneumoniae				1	1	0	0	0	0	1.69897	2.05308	No sample	1.95424	2.04532	No sample	1.15025	0.996223	No sample	2	1.99564	No sample	1.17718	0.972021	No sample	2.10037	2.03342	No sample	1.23626	0.990427	No sample	1.91381	0.477121	No sample	1.12646	0.232393
2.25479	27.0575	2	BRONCHITIS	1	1	AMOXICILLIN + CLAVULANIC ACID	1	CEFACLOR		AMOXICILLINE			Haemophilus influenzae	Streptococcus pneumoniae				1	1	0	1	0	0	1.50515	1.36173	No sample	1.47712	0	No sample	0.981378	0	No sample	1.44716	1.57978	No sample	0.961471	1.16013	No sample	1.4624	1.4624	No sample	0.971596	1.07393	No sample	0.30103	1.47712	No sample	0.2	1.08474
4.14795	49.7753	2	BRONCHITIS	1	1	AMOXICILLIN + CLAVULANIC ACID	3						Human Metapneumovirus	Streptococcus pneumoniae				1	1	0	1	0	0	1.85733	2.02531	No sample	1.69897	1.96379	No sample	0.914737	0.969625	No sample	1.74036	2.0569	No sample	0.937023	1.0156	No sample	1.78533	2.05308	No sample	0.961233	1.01371	No sample	1.74036	2.02938	No sample	0.937023	1.00201
4.36986	52.4384	1	BRONCHITIS	1	1	AMOXICILLIN + CLAVULANIC ACID	3						Influenza Virus A	Mycoplasma pneumoniae	Streptococcus pneumoniae			1	1	0	0	0	0	2.16732	No sample	No sample	2.15229	No sample	No sample	0.993066	No sample	No sample	2.23045	No sample	No sample	1.02913	No sample	No sample	2.15836	No sample	No sample	0.995868	No sample	No sample	1.68124	No sample	No sample	0.775725	No sample
3.03014	36.3616	2	BRONCHITIS	1	1	AMOXICILLIN + CLAVULANIC ACID	2						Parainfluenzavirus 3	Haemophilus influenzae	Streptococcus pneumoniae			1	0	0	0	0	0	2.13354	1.49136	No sample	1.89763	0.60206	No sample	0.889427	0.403698	No sample	1.98677	1.65321	No sample	0.93121	1.10853	No sample	2.13033	1.79239	No sample	0.998498	1.20185	No sample	0	1.80618	No sample	0	1.21109
3.70685	44.4822	2	BRONCHITIS	1	1	AMOXICILLIN + CLAVULANIC ACID	3			CEFACLOR			RSV	Streptococcus pneumoniae				1	1	0	0	0	0	1.34242	1.61278	No sample	1.23045	1.49136	No sample	0.916588	0.924713	No sample	1.25527	1.51851	No sample	0.93508	0.941548	No sample	1.27875	1.27875	No sample	0.952572	0.792886	No sample	0	1.51851	No sample	0	0.941548
0.80274	9.63288	2	BRONCHITIS	1	1	AMOXICILLIN + CLAVULANIC ACID	2						Human Metapneumovirus	Streptococcus pneumoniae				1	1	0	0	0	0	2.29447	1.34242	No sample	2.35793	1.39794	No sample	1.02766	1.04136	No sample	1.97313	1.23045	No sample	0.859951	0.916588	No sample	2.0607	1.25527	No sample	0.898116	0.93508	No sample	1.72428	0.30103	No sample	0.751493	0.224244
2.23288	26.7945	2	BRONCHITIS	1	1	AMOXICILLIN + CLAVULANIC ACID	1	AMOXICILLIN + CLAVULANIC ACID					Parainfluenzavirus 2	Streptococcus pneumoniae				1	1	0	0	0	0	1.79934	1.92942	No sample	2.02938	1.98227	No sample	1.12785	1.02739	No sample	2.04922	1.94939	No sample	1.13887	1.01035	No sample	1.96379	1.96848	No sample	1.09139	1.02025	No sample	1.97313	1.82607	No sample	1.09658	0.946438
3.52603	42.3123	2	PHARYNGITIS	1	1	AMOXICILLIN + CLAVULANIC ACID	1	AMOXICILLIN + CLAVULANIC ACID		CEPHALEXIN			Enterovirus	Rhinovirus	Streptococcus pneumoniae			0	0	0	1	0	0	1.81291	1.60206	No sample	0.60206	1.41497	No sample	0.332095	0.883221	No sample	1.83885	1.62325	No sample	1.01431	1.01323	No sample	1.4624	1.75587	No sample	0.806656	1.09601	No sample	0.60206	0	No sample	0.332095	0
1.26849	15.2219	2	PHARYNGITIS	1	1	AMOXICILLIN + CLAVULANIC ACID	1	CECACLOR					Adenovirus	Streptococcus pneumoniae				0	1	0	1	0	0	1.60206	1.96848	No sample	1.66276	1.97772	No sample	1.03789	1.00469	No sample	1.60206	2.16137	No sample	1	1.09799	No sample	1.68124	2.08279	No sample	1.04942	1.05807	No sample	0.477121	1.50515	No sample	0.297817	0.764624
3.12877	37.5452	2	PHARYNGITIS	1	1	AMOXICILLIN + CLAVULANIC ACID	3			AMOXICILLINE			Streptococcus pneumoniae					0	1	0	0	0	0	1.54407	1.66276	No sample	1.50515	1.69897	No sample	0.974795	1.02178	No sample	1.5682	1.81954	No sample	1.01563	1.09429	No sample	1.39794	1.77085	No sample	0.905362	1.06501	No sample	0	1.27875	No sample	0	0.769056
2.98904	35.8685	2	NASOPHARYNGITIS	1	1	AMOXICILLIN + CLAVULANIC ACID	3						Streptococcus pneumoniae					0	1	0	0	0	0	1.72428	2.19033	No sample	0	2.10037	No sample	0	0.958928	No sample	0	2.06446	No sample	0	0.942532	No sample	0	2.13033	No sample	0	0.972608	No sample	0	2.11394	No sample	0	0.965125
1.45479	17.4575	1	NASOPHARYNGITIS	1	1	AMOXICILLIN + CLAVULANIC ACID	1	CEFACLOR		CEFADROXIL	CEPHALEXIN		Streptococcus pneumoniae					0	0	0	1	1	0	2.35411	1.9345	No sample	2.2014	1.94448	No sample	0.93513	1.00516	No sample	2.32015	1.98227	No sample	0.985573	1.0247	No sample	2.0569	1.87506	No sample	0.873751	0.969275	No sample	1.93952	0.954243	No sample	0.823887	0.493276
4.66575	55.989	1	NASOPHARYNGITIS	1	1	AMOXICILLIN + CLAVULANIC ACID	2			AMOXICILLINE			Streptococcus pneumoniae					1	0	1	0	0	0	2.07918	2.26951	No sample	2.05308	2.1271	No sample	0.987446	0.937252	No sample	2.10721	2.19033	No sample	1.01348	0.965111	No sample	2.04532	2.21219	No sample	0.983716	0.974741	No sample	2.10037	2.24551	No sample	1.01019	0.989425
1.80548	21.6658	2	NASOPHARYNGITIS	1	1	AMOXICILLIN + CLAVULANIC ACID	2						Adenovirus	Streptococcus pneumoniae				0	1	0	0	0	0	1.92942	2.35218	No sample	2.02531	2.35411	No sample	1.0497	1.00082	No sample	1.81291	2.4133	No sample	0.939616	1.02598	No sample	2.06819	2.1959	No sample	1.07192	0.933558	No sample	0	0.778151	No sample	0	0.330821
1.03288	12.3945	1	NASOPHARYNGITIS	1	1	AMOXICILLIN + CLAVULANIC ACID	1	AMOXICILLIN + CLAVULANIC ACID					Streptococcus pneumoniae					0	1	0	0	1	0	1	0	No sample	0.69897	0.30103	No sample	0.69897	No growth	No sample	1	0	No sample	1	No growth	No sample	0.90309	0.30103	No sample	0.90309	No growth	No sample	1.23045	0	No sample	1.23045	No growth
0.920548	11.0466	1	NASOPHARYNGITIS	1	1	AMOXICILLIN + CLAVULANIC ACID	3						Influenza Virus A	Mycoplasma pneumoniae	Streptococcus pneumoniae			0	1	0	0	0	1	2.04532	1.64345	No sample	1.93952	1.27875	No sample	0.94827	0.77809	No sample	1.99564	1.51851	No sample	0.975707	0.923978	No sample	2.05308	1.53148	No sample	1.00379	0.931867	No sample	1.81954	0	No sample	0.889612	0
3.16164	37.9397	2	NASOPHARYNGITIS	1	1	AMOXICILLIN + CLAVULANIC ACID	1	CEFIXIM		CEFIXIM			RSV	Streptococcus pneumoniae				0	1	0	0	0	0	1.5563	1.90849	No sample	1.41497	2.0086	No sample	0.909189	1.05246	No sample	1.78533	1.83885	No sample	1.14716	0.963512	No sample	1.5563	1.89763	No sample	1	0.994311	No sample	1	1.81954	No sample	0.642549	0.953397
2.56438	30.7726	2	NASOPHARYNGITIS	1	1	AMOXICILLIN + CLAVULANIC ACID	2			CEFIXIM			Influenza Virus B	Adenovirus	Streptococcus pneumoniae			0	0	0	0	1	0	1.96848	2.19312	No sample	1.59106	2.22011	No sample	0.808269	1.0123	No sample	2	2.02531	No sample	1.01601	0.92348	No sample	1.90849	2.04532	No sample	0.969521	0.932607	No sample	0	0	No sample	0	0
2.05479	24.6575	2	NASOPHARYNGITIS	1	1	AMOXICILLIN + CLAVULANIC ACID	2						Rhinovirus	Haemophilus influenzae	Streptococcus pneumoniae			0	1	0	0	0	0	1.93952	1.66276	No sample	1.14613	1.6902	No sample	0.590934	1.0165	No sample	0.90309	1.66276	No sample	0.465626	1	No sample	1.62325	1.60206	No sample	0.836934	0.963496	No sample	1.49136	1.27875	No sample	0.768934	0.769056
2.59452	31.1342	1	TONSILLITIS	1	1	AMOXICILLIN + CLAVULANIC ACID	3			CEFIXIM			Rhinovirus	Streptococcus pneumoniae				0	1	0	0	0	1	1.87506	1.90849	No sample	2.04922	1.25527	No sample	1.09288	0.657732	No sample	2.08279	1.43136	No sample	1.11078	0.75	No sample	1.94448	1.30103	No sample	1.03702	0.681708	No sample	1.96848	0.954243	No sample	1.04982	0.5
4.33425	52.011	2	TONSILLITIS	1	1	AMOXICILLIN + CLAVULANIC ACID	3			CEFIXIM			Adenovirus	RSV	Human Metapneumovirus	Haemophilus influenzae	Streptococcus pneumoniae	0	1	0	0	1	0	1.32222	1.72428	No sample	0.845098	1.65321	No sample	0.639151	0.958787	No sample	1.5682	1.6721	No sample	1.18604	0.969739	No sample	0.778151	1.57978	No sample	0.588519	0.916201	No sample	0	1.68124	No sample	0	0.975042
2.91233	34.9479	1	TONSILLITIS	1	1	AMOXICILLIN + CLAVULANIC ACID	1	CEFIXIM		CEPHALEXIN	CEFIXIM		Influenza Virus A	Streptococcus pneumoniae				0	1	0	0	0	0	2.11059	No sample	No sample	1.5563	No sample	No sample	0.737378	No sample	No sample	1.98227	No sample	No sample	0.939203	No sample	No sample	1.97772	No sample	No sample	0.937048	No sample	No sample	0.477121	No sample	No sample	0.226061	No sample
4.86027	58.3233	2	TONSILLITIS	1	1	AMOXICILLIN + CLAVULANIC ACID	2						Haemophilus influenzae	Streptococcus pneumoniae				0	1	0	0	1	0	2.44248	No sample	No sample	2.0569	No sample	No sample	0.842138	No sample	No sample	2.43297	No sample	No sample	0.996106	No sample	No sample	2.38021	No sample	No sample	0.974506	No sample	No sample	0.60206	No sample	No sample	0.246495	No sample
5.93425	71.211	2	ASTHMA	2	1	AMOXICILLIN + CLAVULANIC ACID	3			CEFIXIM			Streptococcus pneumoniae					1	0	1	0	0	0	2.03342	1.83251	No sample	1.91381	1.83885	No sample	0.941178	1.00346	No sample	2.15836	1.85733	No sample	1.06144	1.01355	No sample	1.98677	1.77815	No sample	0.977057	0.970337	No sample	0.90309	0.477121	No sample	0.444123	0.260365
1.2	14.4	2	ASTHMA	2	1	AMOXICILLIN + CLAVULANIC ACID	2			AMOXICILLINE			Human Metapneumovirus	Streptococcus pneumoniae				1	1	0	0	0	0	1.91908	0	No sample	1.68124	0	No sample	0.876067	No growth	No sample	1.85126	0	No sample	0.96466	No growth	No sample	1.81954	0	No sample	0.948134	No growth	No sample	1.74036	0	No sample	0.906874	No growth
4.77808	57.337	2	ASTHMA	2	1	AMOXICILLIN + CLAVULANIC ACID	3			AMOXICILLINE			Rhinovirus	Streptococcus pneumoniae				1	1	1	0	0	0	2.43136	1.94448	No sample	1.90849	1.79934	No sample	0.784944	0.925357	No sample	2.26951	1.93952	No sample	0.933432	0.997447	No sample	2.50786	1.97313	No sample	1.03146	1.01473	No sample	1.47712	1.49136	No sample	0.607528	0.766971
3.18356	38.2027	1	ASTHMA	2	1	AMOXICILLIN + CLAVULANIC ACID	3			CEFADROXIL	CEFUROXIM		Adenovirus	Streptococcus pneumoniae				1	1	0	0	0	0	1.69897	2.53148	No sample	0	2.31597	No sample	0	0.914869	No sample	0	2.37475	No sample	0	0.938087	No sample	0	2.50243	No sample	0	0.988524	No sample	0	2.18184	No sample	0	0.861885
0.632877	7.59452	1	ASTHMA WITH BACTERIAL SECONDARY INFECTION	2	1	AMOXICILLIN + CLAVULANIC ACID	3						Adenovirus	Parainfluenzavirus 3	Streptococcus pneumoniae			1	1	1	0	0	0	2.13672	2.14922	No sample	2.13033	1.95904	No sample	0.997011	0.911513	No sample	2.0086	2.15836	No sample	0.940039	1.00425	No sample	2.14613	2.25285	No sample	1.0044	1.04822	No sample	1.53148	1.88649	No sample	0.716743	0.877756
3.09589	37.1507	2	ASTHMA WITH BACTERIAL SECONDARY INFECTION	2	1	AMOXICILLIN + CLAVULANIC ACID	3						RSV	Streptococcus pneumoniae				1	1	1	0	0	0	1.54407	2.07918	No sample	1.41497	1.94448	No sample	0.916393	0.935216	No sample	1.49136	1.90849	No sample	0.965865	0.917902	No sample	1.11394	2.00432	No sample	0.721434	0.963996	No sample	0.60206	1.81954	No sample	0.389918	0.875125
0.216438	2.59726	2	BRONCHIOLITIS	2	1	AMOXICILLIN + CLAVULANIC ACID	2						Streptococcus pneumoniae					1	1	0	0	0	0	2.14301	1.99123	No sample	0.30103	1.94939	No sample	0.14047	0.97899	No sample	0.477121	2.06446	No sample	0.22264	1.03678	No sample	0	2.05308	No sample	0	1.03106	No sample	0	1.83251	No sample	0	0.920292
0.786301	9.43562	2	BRONCHIOLITIS	2	1	AMOXICILLIN + CLAVULANIC ACID	3						Rhinovirus	Bocavirus	Streptococcus pneumoniae			0	0	0	0	1	0	2.04922	2.37107	No sample	1.86923	2.4609	No sample	0.912168	1.03789	No sample	1.78533	2.45788	No sample	0.871225	1.03661	No sample	1.81291	2.43297	No sample	0.884685	1.02611	No sample	1.07918	2.08636	No sample	0.526631	0.879924
0.509589	6.11507	2	BRONCHIOLITIS	2	1	AMOXICILLIN + CLAVULANIC ACID	3						Parainfluenzavirus 3	Streptococcus pneumoniae				1	1	0	0	0	0	1.90309	2.30535	No sample	1.85126	2.22272	No sample	0.972764	0.964155	No sample	1.85126	2.33846	No sample	0.972764	1.01436	No sample	1.89209	2.19866	No sample	0.994222	0.953719	No sample	1.51851	2.23805	No sample	0.79792	0.970805
0.989041	11.8685	2	BRONCHIOLITIS	2	1	AMOXICILLIN + CLAVULANIC ACID	1	CEFUROXIM					Rhinovirus	Streptococcus pneumoniae				1	1	0	0	0	0	1.94939	1.77085	No sample	2.02531	1.77815	No sample	1.03894	1.00412	No sample	2.0086	1.83885	No sample	1.03037	1.0384	No sample	1.98227	1.88649	No sample	1.01687	1.0653	No sample	1.90309	1.91908	No sample	0.976249	1.0837
0.980822	11.7699	1	BRONCHIOLITIS	2	1	AMOXICILLIN + CLAVULANIC ACID	2			AMOXICILLINE			Streptococcus pneumoniae					1	0	0	1	0	0	2.38739	1.68124	No sample	2.14301	1.83251	No sample	0.897639	1.08997	No sample	2.0086	1.61278	No sample	0.841337	0.959282	No sample	2.02119	1.80618	No sample	0.846611	1.07431	No sample	1.25527	1.87506	No sample	0.525793	1.11528
0.279452	3.35342	2	BRONCHIOLITIS	2	1	AMOXICILLIN + CLAVULANIC ACID	2						Rhinovirus					1	0	0	1	0	0	2.0569	2.85491	No sample	0	2.8055	No sample	0	0.982692	No sample	0	2.66745	No sample	0	0.934338	No sample	0	2.54283	No sample	0	0.890684	No sample	0	2.61172	No sample	0	0.914817
0.750685	9.00822	1	BRONCHIOLITIS	2	1	AMOXICILLIN + CLAVULANIC ACID	2						Influenza Virus A	Streptococcus pneumoniae				0	1	0	1	0	0	1.96848	1.99123	No sample	0.69897	0	No sample	0.355081	0	No sample	1.49136	1.90849	No sample	0.75762	0.958447	No sample	1.51851	1.97772	No sample	0.771413	0.993219	No sample	1.38021	2.09342	No sample	0.701155	1.05132
0.578082	6.93699	1	BRONCHIOLITIS	2	1	AMOXICILLIN + CLAVULANIC ACID	1	CEFIXIM					Influenza Virus A	Streptococcus pneumoniae				0	1	0	1	0	0	2.15534	1.86332	No sample	1.98677	1.66276	No sample	0.921792	0.892362	No sample	2.11059	1.6721	No sample	0.979239	0.897374	No sample	2.06819	1.77815	No sample	0.959565	0.95429	No sample	2.01284	1.63347	No sample	0.933886	0.876643
0.673973	8.08767	2	BRONCHIOLITIS	2	1	AMOXICILLIN + CLAVULANIC ACID	2						Rhinovirus	Bocavirus	Haemophilus influenzae	Streptococcus pneumoniae		1	0	0	0	0	1	1.81291	2.09691	No sample	1.68124	2.19033	No sample	0.92737	1.04455	No sample	0.60206	2.17319	No sample	0.332095	1.03638	No sample	0	2.1959	No sample	0	1.04721	No sample	0	0	No sample	0	0
1.46575	17.589	2	BRONCHIOLITIS	2	1	AMOXICILLIN + CLAVULANIC ACID	1	AMOXICILLIN + CLAVULANIC ACID		AMOXICILLINE			Influenza Virus A	Streptococcus pneumoniae				1	1	0	1	0	0	1.83885	1.90849	No sample	1.39794	1.79934	No sample	0.760226	0.942811	No sample	1.20412	1.95904	No sample	0.654823	1.02649	No sample	1.23045	1.92428	No sample	0.669141	1.00828	No sample	1.14613	1.89209	No sample	0.623286	0.991412
2.85205	34.2247	2	BRONCHIOLITIS	2	1	AMOXICILLIN + CLAVULANIC ACID	3			CEFACLOR			Mycoplasma pneumoniae	Streptococcus pneumoniae				1	1	0	0	0	0	2.1959	2.1038	No sample	2.07555	2.14301	No sample	0.945192	1.01864	No sample	2.08636	1.6902	No sample	0.950116	0.8034	No sample	2.08991	1.72428	No sample	0.951731	0.819599	No sample	1	1.17609	No sample	0.455394	0.559031
0.284932	3.41918	1	BRONCHIOLITIS	2	1	AMOXICILLIN + CLAVULANIC ACID	1	CEFACLOR					Parainfluenzavirus 3	Streptococcus pneumoniae				1	1	0	0	0	0	2.32015	1.20412	No sample	2.17026	1.11394	No sample	0.935399	0.92511	No sample	2.14922	1.30103	No sample	0.926329	1.08048	No sample	2.01284	1.27875	No sample	0.867548	1.06198	No sample	1.86332	1	No sample	0.803106	0.830482
1.26027	15.1233	2	BRONCHIOLITIS	2	1	AMOXICILLIN + CLAVULANIC ACID	3						Influenza Virus A	Adenovirus	Coronavirus	Streptococcus pneumoniae		1	1	0	1	0	0	2.11059	2.17319	No sample	1.98677	2.13672	No sample	0.941335	0.98322	No sample	1.94939	2.08279	No sample	0.923623	0.958402	No sample	2.15534	2.21748	No sample	1.0212	1.02038	No sample	0.30103	1.91908	No sample	0.142628	0.883071
1.09315	13.1178	2	BRONCHIOLITIS	2	1	AMOXICILLIN + CLAVULANIC ACID	2						Human Metapneumovirus	Streptococcus pneumoniae				1	0	0	0	0	0	1.91908	1.95904	No sample	2.01703	2.07188	No sample	1.05104	1.0576	No sample	1.97772	1.98677	No sample	1.03056	1.01416	No sample	1.9345	1.9345	No sample	1.00804	0.987472	No sample	0	1.98227	No sample	0	1.01186
0.630137	7.56164	2	BRONCHIOLITIS	2	1	AMOXICILLIN + CLAVULANIC ACID	2						Rhinovirus	Streptococcus pneumoniae				1	1	0	0	0	0	1.88649	2.46538	No sample	1.63347	2.46687	No sample	0.865877	1.0006	No sample	1.94939	2.24304	No sample	1.03334	0.909813	No sample	1.69897	2.25768	No sample	0.900598	0.915752	No sample	1.4624	2.25768	No sample	0.775195	0.915752
0.421918	5.06301	2	BRONCHIOLITIS	2	1	AMOXICILLIN + CLAVULANIC ACID	3						Streptococcus pneumoniae					1	1	0	0	0	0	2.16137	1.36173	No sample	1.83885	0	No sample	0.85078	0	No sample	2.12385	1.38021	No sample	0.982642	1.01357	No sample	1.96848	1.20412	No sample	0.910758	0.884259	No sample	1.91908	1.39794	No sample	0.8879	1.02659
1.47397	17.6877	1	BRONCHIOLITIS	2	1	AMOXICILLIN + CLAVULANIC ACID	1	ERYTHROMYCIN					Streptococcus pneumoniae					1	1	1	0	0	0	1.77085	1.80618	No sample	1.30103	1.53148	No sample	0.734692	0.84791	No sample	1.87506	1.716	No sample	1.05885	0.950073	No sample	1.86332	1.74819	No sample	1.05222	0.967892	No sample	1.73239	1	No sample	0.978283	0.553655
0.931507	11.1781	2	BRONCHIOLITIS	2	1	AMOXICILLIN + CLAVULANIC ACID	3						Enterovirus	RSV	Streptococcus pneumoniae			0	1	0	0	0	0	1.25527	2.03743	No sample	1.30103	2.04139	No sample	1.03645	1.00195	No sample	1.34242	1.91381	No sample	1.06943	0.939329	No sample	1.49136	1.95424	No sample	1.18808	0.959172	No sample	0.845098	1.91381	No sample	0.673239	0.939329
0.786301	9.43562	1	BRONCHIOLITIS	2	1	AMOXICILLIN + CLAVULANIC ACID	3						Rhinovirus	Parechovirus	Streptococcus pneumoniae			1	1	0	0	0	0	0.477121	1.63347	No sample	0.30103	1.64345	No sample	0.63093	1.00611	No sample	0	1.61278	No sample	0	0.987337	No sample	0	1.6721	No sample	0	1.02365	No sample	0	1.54407	No sample	0	0.94527
0.769863	9.23836	2	BRONCHIOLITIS	2	1	AMOXICILLIN + CLAVULANIC ACID	2						RSV	Streptococcus pneumoniae				1	0	0	0	0	1	1.39794	1.88649	No sample	1.17609	1.95424	No sample	0.841303	1.03591	No sample	1.32222	1.96848	No sample	0.945834	1.04346	No sample	1.36173	1.87506	No sample	0.974096	0.993941	No sample	1	1.91381	No sample	0.715338	1.01448
0.750685	9.00822	2	BRONCHIOLITIS	2	1	AMOXICILLIN + CLAVULANIC ACID	3						Adenovirus	Rhinovirus	Bordetella parapertussis	Streptococcus pneumoniae		1	1	0	1	0	0	1.70757	1.23045	No sample	1.32222	0.60206	No sample	0.774328	0.489301	No sample	0.477121	1.4624	No sample	0.279415	1.18851	No sample	0.477121	0.60206	No sample	0.279415	0.489301	No sample	0	0	No sample	0	0
0.654795	7.85753	2	BRONCHIOLITIS	2	1	AMOXICILLIN + CLAVULANIC ACID	3						RSV	Streptococcus pneumoniae				1	1	0	1	0	0	2.14922	1.88649	No sample	2.11394	1.69897	No sample	0.983587	0.900598	No sample	1.83885	1.83885	No sample	0.855589	0.974746	No sample	1.66276	1.79239	No sample	0.773657	0.95012	No sample	0	1.73239	No sample	0	0.918316
1.05753	12.6904	1	BRONCHIOLITIS	2	1	AMOXICILLIN + CLAVULANIC ACID	1	CEFACLOR					Enterovirus	RSV	Streptococcus pneumoniae			1	0	1	0	0	0	1.41497	1.98677	No sample	0.30103	1.98677	No sample	0.212746	1	No sample	1.44716	1.91381	No sample	1.02275	0.963278	No sample	1.34242	1.87506	No sample	0.948726	0.943773	No sample	0	0	No sample	0	0
0.646575	7.7589	2	BRONCHIOLITIS	2	1	AMOXICILLIN + CLAVULANIC ACID	1	CEFACLOR		CEFACLOR			Streptococcus pneumoniae					1	0	0	1	0	0	2.17609	2.08279	No sample	1.97772	1.86923	No sample	0.908842	0.897467	No sample	1.96379	2.07555	No sample	0.902438	0.996525	No sample	2.02531	1.99123	No sample	0.930708	0.95604	No sample	0.30103	1.94939	No sample	0.138335	0.935953
1.90685	22.8822	1	BRONCHIOLITIS	2	1	AMOXICILLIN + CLAVULANIC ACID	2						Streptococcus pneumoniae					1	1	0	0	0	0	1.60206	2.07188	No sample	1.14613	1.95424	No sample	0.715409	0.943221	No sample	1.38021	2.07918	No sample	0.861523	1.00352	No sample	1.44716	2.0569	No sample	0.903311	0.992771	No sample	0.30103	1.95424	No sample	0.187902	0.943221
0.561644	6.73973	1	BRONCHIOLITIS	2	1	AMOXICILLIN + CLAVULANIC ACID	3						Parainfluenzavirus 2	Streptococcus pneumoniae				1	1	0	0	0	0	1.90309	2.14301	No sample	1.88081	1.96379	No sample	0.988295	0.916367	No sample	2.0569	2.0569	No sample	1.08082	0.959818	No sample	2.02119	2.07918	No sample	1.06206	0.970213	No sample	0	1.32222	No sample	0	0.61699
2.67945	32.1534	1	BRONCHIOLITIS	2	1	AMOXICILLIN + CLAVULANIC ACID	1	AMOXICILLIN + CLAVULANIC ACID		AMOXICILLINE			Streptococcus pneumoniae					1	1	1	0	0	0	2.2014	2.30103	No sample	2.19866	2.08991	No sample	0.998755	0.908248	No sample	1.81954	2.1038	No sample	0.826541	0.914288	No sample	1.74819	2.23045	No sample	0.794127	0.969326	No sample	1.14613	2.05308	No sample	0.520637	0.892243
0.583562	7.00274	1	BRONCHIOLITIS	2	1	AMOXICILLIN + CLAVULANIC ACID	2			CEFUROXIM			Parainfluenzavirus 3	Streptococcus pneumoniae				1	0	0	0	0	0	1.85126	2.15836	No sample	1.61278	2.12057	No sample	0.871182	0.982492	No sample	1.5563	2.11727	No sample	0.840673	0.980962	No sample	1.85733	2.09342	No sample	1.00328	0.969912	No sample	1.60206	1.76343	No sample	0.86539	0.817021
1.79452	21.5342	2	BRONCHITIS	2	1	AMOXICILLIN + CLAVULANIC ACID	3						Bocavirus	Haemophilus influenzae	Streptococcus pneumoniae			1	1	0	0	0	0	2.17026	2.36173	No sample	2.14301	2.04139	No sample	0.987445	0.864364	No sample	1.96848	1.94939	No sample	0.907026	0.825408	No sample	2.13988	1.89209	No sample	0.986	0.801148	No sample	1.07918	0.60206	No sample	0.497259	0.254924
1.93973	23.2767	1	BRONCHITIS	2	1	AMOXICILLIN + CLAVULANIC ACID	1	AMOXICILLIN + CLAVULANIC ACID	CEFACLOR	AMOXICILLINE			Rhinovirus	Streptococcus pneumoniae				1	0	0	0	0	0	2.38382	1.66276	No sample	1.53148	2	No sample	0.642449	1.20282	No sample	2.34044	2.0086	No sample	0.981806	1.20799	No sample	2.38917	2.02938	No sample	1.00224	1.22049	No sample	1.83885	1.8451	No sample	0.771389	1.10966
0.912329	10.9479	1	BRONCHITIS	2	1	AMOXICILLIN + CLAVULANIC ACID	2						Human Metapneumovirus	Bocavirus	Streptococcus pneumoniae			1	1	0	0	0	0	1.63347	2.23805	No sample	1.74036	0.69897	No sample	1.06544	0.312313	No sample	1.44716	2.21748	No sample	0.885942	0.990812	No sample	1.20412	2	No sample	0.737155	0.893637	No sample	1.49136	2.20683	No sample	0.913003	0.98605
1.46575	17.589	1	BRONCHITIS	2	1	AMOXICILLIN + CLAVULANIC ACID	1	CEFIXIM		CEFADROXIL			Rhinovirus	Streptococcus pneumoniae				1	0	0	1	0	0	1.8451	2.54158	No sample	1.87506	2.09342	No sample	1.01624	0.82367	No sample	1.716	2.44716	No sample	0.930034	0.962849	No sample	1.23045	2.4183	No sample	0.666875	0.951496	No sample	1.79239	2.55751	No sample	0.971434	1.00627
8.70411	104.449	2	BRONCHITIS	2	1	AMOXICILLIN + CLAVULANIC ACID	1	CEFUROXIM		CEFUROXIM			Streptococcus pneumoniae					1	1	0	0	0	0	2.01284	2.16435	No sample	1.07918	2.10721	No sample	0.536149	0.973598	No sample	1.43136	2.15229	No sample	0.711117	0.994426	No sample	1	2.06446	No sample	0.496811	0.953845	No sample	0.30103	2.16137	No sample	0.149555	0.998621
4.33425	52.011	1	BRONCHITIS	2	1	AMOXICILLIN + CLAVULANIC ACID	2						Human Metapneumovirus	Streptococcus pneumoniae				0	1	0	0	0	0	2.03342	2	No sample	2.10037	1.60206	No sample	1.03292	0.80103	No sample	1.91908	1.83251	No sample	0.943767	0.916254	No sample	1.70757	1.80618	No sample	0.839751	0.90309	No sample	1.14613	1.65321	No sample	0.563644	0.826606
2.14795	25.7753	2	BRONCHITIS	2	1	AMOXICILLIN + CLAVULANIC ACID	1	CEFACLOR		CEFACLOR			Rhinovirus	Streptococcus pneumoniae				1	0	0	0	0	1	2.43933	1.96848	No sample	2.46687	0.778151	No sample	1.01129	0.395305	No sample	2.4624	2.01703	No sample	1.00946	1.02466	No sample	2.50651	1.90849	No sample	1.02754	0.969521	No sample	2.43457	1.9345	No sample	0.998047	0.982736
5.36164	64.3397	2	BRONCHITIS	2	1	AMOXICILLIN + CLAVULANIC ACID	2						Haemophilus influenzae	Streptococcus pneumoniae				1	1	0	0	0	0	1.36173	1.60206	No sample	1.23045	1.41497	No sample	0.903594	0.883221	No sample	0	1.41497	No sample	0	0.883221	No sample	0	1.20412	No sample	0	0.751607	No sample	0	0.30103	No sample	0	0.187902
2.41644	28.9973	2	BRONCHITIS	2	1	AMOXICILLIN + CLAVULANIC ACID	1	CEFUROXIM					Rhinovirus	Streptococcus pneumoniae				1	1	0	0	0	0	2.33445	2.06819	No sample	0	2.20412	No sample	0	1.06573	No sample	2.21219	2.07555	No sample	0.947625	1.00356	No sample	2.19866	2.03743	No sample	0.941829	0.985127	No sample	0	1.61278	No sample	0	0.779806
3.93425	47.211	2	BRONCHITIS	2	1	AMOXICILLIN + CLAVULANIC ACID	1	AMOXICILLIN + CLAVULANIC ACID		AMOXICILLINE			Streptococcus pneumoniae					1	1	0	0	0	0	2.31387	2.10721	No sample	1.81954	2.1271	No sample	0.786365	1.00944	No sample	2.18752	2.11059	No sample	0.945396	1.0016	No sample	2.34635	2.03342	No sample	1.01404	0.964984	No sample	2.13354	2.13672	No sample	0.922066	1.014
1.33151	15.9781	1	BRONCHITIS	2	1	AMOXICILLIN + CLAVULANIC ACID	3						Parainfluenzavirus 1	Streptococcus pneumoniae				1	1	0	1	0	0	2.02938	2.18469	No sample	1.50515	0.778151	No sample	0.741678	0.356184	No sample	1.39794	2.07555	No sample	0.68885	0.950041	No sample	1.69897	2.08636	No sample	0.837185	0.954991	No sample	0.954243	2.04922	No sample	0.470213	0.93799
1.16164	13.9397	1	BRONCHITIS	2	1	AMOXICILLIN + CLAVULANIC ACID	3						Rhinovirus	Streptococcus pneumoniae				1	1	1	0	0	0	1.99564	2.12385	No sample	2.05308	2.05308	No sample	1.02878	0.966677	No sample	1.96379	2.03743	No sample	0.984041	0.959307	No sample	1.95424	2.07188	No sample	0.979258	0.97553	No sample	1.98227	1.27875	No sample	0.993303	0.602092
2.46301	29.5562	2	BRONCHITIS	2	1	AMOXICILLIN + CLAVULANIC ACID	3						Bordetella pertussis	Mycoplasma pneumoniae	Streptococcus pneumoniae			1	0	0	0	0	0	1.83251	1.59106	No sample	1.79239	1.5563	No sample	0.978108	0.978152	No sample	1.5682	1.43136	No sample	0.855768	0.899626	No sample	1.8451	1.34242	No sample	1.00687	0.843726	No sample	1.86332	1.4624	No sample	1.01682	0.919132
1.89863	22.7836	1	BRONCHITIS	2	1	AMOXICILLIN + CLAVULANIC ACID	3			CEFIXIM			Rhinovirus	Streptococcus pneumoniae				0	0	0	0	0	0	1.86332	1.88649	No sample	1.716	0.30103	No sample	0.920937	0.159571	No sample	1.64345	1.65321	No sample	0.882001	0.876343	No sample	1.92428	1.74036	No sample	1.03271	0.92254	No sample	1.51851	1.78533	No sample	0.814949	0.946376
1.93699	23.2438	2	BRONCHITIS	2	1	AMOXICILLIN + CLAVULANIC ACID	3						Streptococcus pneumoniae					1	0	0	0	1	1	2.21748	1.61278	No sample	2.17319	1.83885	No sample	0.980023	1.14017	No sample	2.20952	1.81291	No sample	0.996406	1.12409	No sample	2.24551	1.59106	No sample	1.01264	0.986533	No sample	0.778151	0	No sample	0.350916	0
3.4137	40.9644	1	BRONCHITIS	2	1	AMOXICILLIN + CLAVULANIC ACID	1	AMOXICILLIN + CLAVULANIC ACID					Streptococcus pneumoniae					1	1	0	0	0	0	2.09691	1.65321	No sample	1.50515	0.477121	No sample	0.717794	0.288602	No sample	2.11394	1.47712	No sample	1.00812	0.893485	No sample	1.94448	1.53148	No sample	0.927309	0.926365	No sample	1.98677	1.43136	No sample	0.947476	0.865807
0.912329	10.9479	1	BRONCHITIS	2	1	AMOXICILLIN + CLAVULANIC ACID	2						Streptococcus pneumoniae					1	1	0	1	0	0	1.91908	1.86332	No sample	1.6721	1.74036	No sample	0.871303	0.93401	No sample	1.97772	1.34242	No sample	1.03056	0.720446	No sample	1.91381	1.11394	No sample	0.997257	0.597826	No sample	0	0	No sample	0	0
3.74247	44.9096	1	BRONCHITIS	2	1	AMOXICILLIN + CLAVULANIC ACID	1	AMOXICILLIN + CLAVULANIC ACID					Rhinovirus					0	1	0	0	0	0	1.32222	0	No sample	1.17609	0	No sample	0.889483	No growth	No sample	1	0	No sample	0.756304	No growth	No sample	0.60206	0	No sample	0.45534	No growth	No sample	0.30103	0	No sample	0.22767	No growth
3.55068	42.6082	1	BRONCHITIS	2	1	AMOXICILLIN + CLAVULANIC ACID	1	CEFACLOR					Influenza Virus A	Streptococcus pneumoniae				1	1	0	1	0	0	1.57978	2.34635	No sample	1.53148	2.20683	No sample	0.969423	0.940534	No sample	0	2.02531	No sample	0	0.863172	No sample	0	1.91908	No sample	0	0.817898	No sample	0	0.60206	No sample	0	0.256594
2.27123	27.2548	2	BRONCHITIS	2	1	AMOXICILLIN + CLAVULANIC ACID	2						Influenza Virus A	Rhinovirus	Streptococcus pneumoniae			1	1	0	1	0	0	1.91381	0.90309	No sample	1.91908	0.69897	No sample	1.00275	0.773976	No sample	1.91381	0.954243	No sample	1	1.05664	No sample	1.89763	0.954243	No sample	0.991542	1.05664	No sample	0	0.90309	No sample	0	1
3.95616	47.474	2	BRONCHITIS	2	1	AMOXICILLIN + CLAVULANIC ACID	3			CEPHALEXIN			Rhinovirus	Parainfluenzavirus 3	Streptococcus pneumoniae			1	1	0	0	0	0	1.83885	1.75587	No sample	1.82607	1.81291	No sample	0.993053	1.03248	No sample	0.30103	1.74819	No sample	0.163706	0.995622	No sample	0.30103	1.70757	No sample	0.163706	0.97249	No sample	0.30103	1.5563	No sample	0.163706	0.88634
2.38082	28.5699	2	BRONCHITIS	2	1	AMOXICILLIN + CLAVULANIC ACID	1	CEFACLOR		CEFACLOR			Streptococcus pneumoniae					1	1	0	1	0	0	2.0607	1.98227	No sample	1.88649	0	No sample	0.915462	0	No sample	1.94939	1.89209	No sample	0.945985	0.954508	No sample	1.95904	2.02119	No sample	0.950669	1.01963	No sample	1.78533	1.94448	No sample	0.866371	0.980937
2.92877	35.1452	1	BRONCHITIS	2	1	AMOXICILLIN + CLAVULANIC ACID	3						Influenza Virus A	Streptococcus pneumoniae				1	1	0	1	0	0	1.90309	2.03342	No sample	1.91381	2.07555	No sample	1.00563	1.02072	No sample	1.54407	2.31175	No sample	0.811348	1.13688	No sample	1.75587	2.14613	No sample	0.922644	1.05543	No sample	1.65321	2.13988	No sample	0.868699	1.05235
3.53425	42.411	1	BRONCHITIS	2	1	AMOXICILLIN + CLAVULANIC ACID	2						Streptococcus pneumoniae					1	1	0	0	0	0	2.04922	1.66276	No sample	1.9345	1.54407	No sample	0.944018	0.928619	No sample	2.12057	1.5682	No sample	1.03482	0.943133	No sample	1.96379	1.5682	No sample	0.958311	0.943133	No sample	0.69897	1.41497	No sample	0.341091	0.85098
0.646575	7.7589	2	BRONCHITIS	2	1	AMOXICILLIN + CLAVULANIC ACID	1	CEFACLOR		CEFADROXIL	CEFACLOR		Streptococcus pneumoniae					1	1	0	1	0	0	2.28556	2.09691	No sample	2.54777	2.13033	No sample	1.11473	1.01594	No sample	2.25768	2.08991	No sample	0.987802	0.996659	No sample	2.6637	2.04139	No sample	1.16545	0.973524	No sample	2.5172	1.57978	No sample	1.10135	0.753386
3.16986	38.0384	2	BRONCHITIS	2	1	AMOXICILLIN + CLAVULANIC ACID	1	CEFUROXIM					Rhinovirus	Streptococcus pneumoniae				1	1	0	0	0	1	1.94448	1.73239	No sample	1.91908	1.81291	No sample	0.986935	1.04648	No sample	1.85733	1.75587	No sample	0.955181	1.01355	No sample	1.85126	1.83885	No sample	0.952057	1.06145	No sample	0	1.77815	No sample	0	1.02641
1.35342	16.2411	1	BRONCHITIS	2	1	AMOXICILLIN + CLAVULANIC ACID	1	CEFIXIM					Adenovirus	Streptococcus pneumoniae				1	1	0	0	0	0	1.70757	1.91381	No sample	1.75587	1.70757	No sample	1.02829	0.892234	No sample	1.50515	1.96848	No sample	0.881457	1.02857	No sample	1.79239	1.89763	No sample	1.04967	0.991542	No sample	1.59106	1.88081	No sample	0.931771	0.982757
2.25479	27.0575	1	BRONCHITIS	2	1	AMOXICILLIN + CLAVULANIC ACID	2						Influenza Virus A	Streptococcus pneumoniae				1	1	0	0	0	0	2.26717	1.79934	No sample	0	1.59106	No sample	0	0.884249	No sample	2.32015	1.81291	No sample	1.02337	1.00754	No sample	2.18469	1.75587	No sample	0.96362	0.975844	No sample	0	0.30103	No sample	0	0.1673
2.7726	33.2712	2	BRONCHITIS	2	1	AMOXICILLIN + CLAVULANIC ACID	1	AMOXICILLIN + CLAVULANIC ACID					Streptococcus pneumoniae					1	1	0	0	0	0	2.28556	2.44871	No sample	2.40993	2.1959	No sample	1.05442	0.896759	No sample	2.33646	2.35984	No sample	1.02227	0.963707	No sample	2.26007	2.32015	No sample	0.988849	0.947499	No sample	1.6721	0	No sample	0.731593	0
2.35342	28.2411	1	BRONCHITIS	2	1	AMOXICILLIN + CLAVULANIC ACID	3						Streptococcus pneumoniae					1	1	0	0	0	0	1.47712	2.23805	No sample	1.30103	2.02938	No sample	0.880788	0.906766	No sample	1.34242	2.26717	No sample	0.90881	1.01301	No sample	1.38021	1.68124	No sample	0.934393	0.751209	No sample	0	0	No sample	0	0
4.1726	50.0712	1	BRONCHITIS	2	1	AMOXICILLIN + CLAVULANIC ACID	3			CEFADROXIL			Adenovirus	Rhinovirus	Streptococcus pneumoniae			0	1	0	1	0	0	2.37475	2.40312	No sample	2.08279	2.09691	No sample	0.877055	0.872578	No sample	1.54407	2.12385	No sample	0.650203	0.883789	No sample	1.44716	2.35218	No sample	0.609394	0.978803	No sample	1.11394	1.81291	No sample	0.469078	0.7544
0.893151	10.7178	2	BRONCHITIS	2	1	AMOXICILLIN + CLAVULANIC ACID	3			AMOXICILLINE			Parainfluenzavirus 4	Streptococcus pneumoniae				1	0	0	1	0	1	1.64345	2.0086	No sample	1.62325	0	No sample	0.987707	0	No sample	1.76343	2.02938	No sample	1.073	1.01035	No sample	1.77815	1.87506	No sample	1.08196	0.933516	No sample	1.14613	1.98227	No sample	0.69739	0.986892
1.8	21.6	1	BRONCHITIS	2	1	AMOXICILLIN + CLAVULANIC ACID	1	AMOXICILLIN + CLAVULANIC ACID					Influenza Virus B	Streptococcus pneumoniae				1	0	1	0	0	0	1.79934	1.80618	No sample	1.14613	0.30103	No sample	0.636971	0.166667	No sample	1.78533	1.8451	No sample	0.992213	1.02155	No sample	1.75587	1.70757	No sample	0.975844	0.945404	No sample	1.89763	1.8451	No sample	1.05462	1.02155
2.83014	33.9616	2	BRONCHITIS	2	1	AMOXICILLIN + CLAVULANIC ACID	2						Streptococcus pneumoniae					1	1	0	1	0	0	1.69897	1.6721	No sample	2.00432	1.07918	No sample	1.17973	0.645406	No sample	1.75587	1.07918	No sample	1.03349	0.645406	No sample	1.82607	1	No sample	1.07481	0.598051	No sample	0	0.778151	No sample	0	0.465374
1.73699	20.8438	1	BRONCHITIS	2	1	AMOXICILLIN + CLAVULANIC ACID	1	CEFACLOR					Parainfluenzavirus 4	Streptococcus pneumoniae				1	1	0	0	0	0	1.81291	2.1038	No sample	1.6902	2.08636	No sample	0.932309	0.991708	No sample	1.69897	2.02531	No sample	0.937149	0.962688	No sample	1.63347	1.98227	No sample	0.901018	0.942232	No sample	1.39794	0.69897	No sample	0.771101	0.332241
3.43288	41.1945	1	BRONCHITIS	2	1	AMOXICILLIN + CLAVULANIC ACID	3			CEFADROXIL	CEFACLOR		Streptococcus pneumoniae					1	1	0	0	0	0	2.233	1.54407	No sample	1.96848	1.59106	No sample	0.881543	1.03044	No sample	2.15229	1.44716	No sample	0.963857	0.937237	No sample	2.08991	1.49136	No sample	0.93592	0.965865	No sample	0	1.61278	No sample	0	1.0445
1.92055	23.0466	1	BRONCHITIS	2	1	AMOXICILLIN + CLAVULANIC ACID	3			CEFIXIM			RSV	Coronavirus	Streptococcus pneumoniae			1	1	0	0	0	0	2.16435	2.27646	No sample	2.2014	2.28556	No sample	1.01712	1.004	No sample	2.07555	2.26951	No sample	0.958969	0.996948	No sample	1.64345	2.24055	No sample	0.759328	0.984224	No sample	2.09691	2.22789	No sample	0.968839	0.978662
3.31781	39.8137	2	BRONCHITIS	2	1	AMOXICILLIN + CLAVULANIC ACID	2						RSV	Streptococcus pneumoniae				0	0	0	0	1	0	2.48144	2.03342	No sample	2.01703	0.90309	No sample	0.812847	0.444123	No sample	2.11727	1	No sample	0.853242	0.491781	No sample	2.05308	1	No sample	0.827373	0.491781	No sample	0	0.477121	No sample	0	0.234639
1.88493	22.6192	2	BRONCHITIS	2	1	AMOXICILLIN + CLAVULANIC ACID	2						Streptococcus pneumoniae					1	1	0	1	0	0	1.86332	1.83251	No sample	1.77815	1.65321	No sample	0.95429	0.902158	No sample	0.60206	1.93952	No sample	0.323111	1.0584	No sample	0.69897	1.79934	No sample	0.37512	0.9819	No sample	0	1.86923	No sample	0	1.02004
4.40274	52.8329	2	BRONCHITIS	2	1	AMOXICILLIN + CLAVULANIC ACID	2			CEFIXIM			Parainfluenzavirus 4	Streptococcus pneumoniae				1	1	0	0	0	0	1.41497	2.08636	No sample	1.44716	0	No sample	1.02275	0	No sample	0	1.97313	No sample	0	0.945727	No sample	0	0.778151	No sample	0	0.372971	No sample	0	0	No sample	0	0
1.72603	20.7123	2	BRONCHITIS	2	1	AMOXICILLIN + CLAVULANIC ACID	1	CEFACLOR					RSV	Streptococcus pneumoniae				1	1	1	0	0	0	1.30103	1.61278	No sample	1.25527	1.51851	No sample	0.96483	0.941548	No sample	1.47712	1.64345	No sample	1.13535	1.01902	No sample	1.23045	1.47712	No sample	0.94575	0.915883	No sample	0	1.44716	No sample	0	0.897304
4.01644	48.1973	2	BRONCHITIS	2	1	AMOXICILLIN + CLAVULANIC ACID	3						Streptococcus pneumoniae					1	0	0	1	0	0	1.88649	2.0086	No sample	0.954243	1.9345	No sample	0.505829	0.963108	No sample	1.11394	1.9345	No sample	0.590484	0.963108	No sample	1.07918	1.99123	No sample	0.572058	0.99135	No sample	0.30103	1.59106	No sample	0.159571	0.792126
2.70137	32.4164	2	BRONCHITIS	2	1	AMOXICILLIN + CLAVULANIC ACID	3			CEFADROXIL			RSV	Streptococcus pneumoniae				1	1	0	0	0	0	1.6721	1.07918	No sample	1.54407	1.4624	No sample	0.923432	1.3551	No sample	1.41497	0.60206	No sample	0.846226	0.557886	No sample	1.61278	0.90309	No sample	0.964527	0.836829	No sample	1.20412	0	No sample	0.720125	0
4.00822	48.0986	1	BRONCHITIS	2	1	AMOXICILLIN + CLAVULANIC ACID	3						Streptococcus pneumoniae					0	1	0	0	0	0	1.25527	1.25527	No sample	1.04139	1.47712	No sample	0.829615	1.17673	No sample	0.954243	1.57978	No sample	0.760188	1.25852	No sample	1.20412	1.23045	No sample	0.95925	0.980225	No sample	1.11394	1.38021	No sample	0.887412	1.09953
2.32055	27.8466	2	BRONCHITIS	2	1	AMOXICILLIN + CLAVULANIC ACID	3						Influenza Virus A	Streptococcus pneumoniae				1	0	0	1	0	0	2.39794	1.88649	No sample	0.954243	1.5682	No sample	0.397943	0.83128	No sample	1.27875	1.91381	No sample	0.533272	1.01448	No sample	1.20412	1.91908	No sample	0.502148	1.01727	No sample	0.90309	1.74036	No sample	0.376611	0.92254
3.63288	43.5945	2	BRONCHITIS	2	1	AMOXICILLIN + CLAVULANIC ACID	3			CEFACLOR			RSV	Streptococcus pneumoniae				1	0	0	0	0	0	1.76343	1.62325	No sample	0	1.80618	No sample	0	1.11269	No sample	0	1.41497	No sample	0	0.871692	No sample	0.30103	1.47712	No sample	0.170707	0.909978	No sample	1.68124	1.36173	No sample	0.953394	0.83889
2.72055	32.6466	1	BRONCHITIS	2	1	AMOXICILLIN + CLAVULANIC ACID	2						Parainfluenzavirus 2	Haemophilus influenzae	Streptococcus pneumoniae			1	1	0	1	0	0	1.68124	2.39094	No sample	0.90309	2.24797	No sample	0.537157	0.940207	No sample	0	2.13354	No sample	0	0.892345	No sample	0	2.08636	No sample	0	0.872612	No sample	0	0	No sample	0	0
4.83562	58.0274	1	BRONCHITIS	2	1	AMOXICILLIN + CLAVULANIC ACID	3						Influenza Virus A	Streptococcus pneumoniae				0	0	1	0	1	0	1.87506	1.77085	No sample	1.78533	0	No sample	0.952145	0	No sample	1.93952	1.74819	No sample	1.03438	0.987202	No sample	2.12057	1.73239	No sample	1.13094	0.978283	No sample	0	0	No sample	0	0
1.41918	17.0301	1	BRONCHITIS	2	1	AMOXICILLIN + CLAVULANIC ACID	2						Influenza Virus A	Streptococcus pneumoniae				1	1	0	1	0	0	1.74819	1.83251	No sample	1.50515	0.954243	No sample	0.860977	0.52073	No sample	1.59106	1.14613	No sample	0.910122	0.625442	No sample	1.4624	1.17609	No sample	0.836522	0.641793	No sample	1.04139	0.477121	No sample	0.595698	0.260365
3.32877	39.9452	2	BRONCHITIS	2	1	AMOXICILLIN + CLAVULANIC ACID	3						Streptococcus pneumoniae					1	0	0	0	0	0	1.88081	1.77815	No sample	1.54407	1.63347	No sample	0.820958	0.918633	No sample	1.72428	1.716	No sample	0.916771	0.965049	No sample	1.70757	1.5682	No sample	0.907889	0.881928	No sample	1.11394	1.4624	No sample	0.592267	0.822426
1.71233	20.5479	2	BRONCHITIS	2	1	AMOXICILLIN + CLAVULANIC ACID	1	CEFACLOR					Enterovirus	Rhinovirus	Parainfluenzavirus 4	Streptococcus pneumoniae		1	1	1	0	0	0	0.477121	1.82607	No sample	0.60206	1.72428	No sample	1.26186	0.944253	No sample	0.60206	1.76343	No sample	1.26186	0.965693	No sample	1.17609	1.92942	No sample	2.46497	1.05659	No sample	0	1.86332	No sample	0	1.0204
1.32055	15.8466	1	BRONCHITIS	2	1	AMOXICILLIN + CLAVULANIC ACID	1	SPIRAMYCIN					Adenovirus	RSV	Streptococcus pneumoniae			1	1	1	0	0	0	1.8451	2.0086	No sample	1.97313	1.96848	No sample	1.06939	0.980027	No sample	1.81954	1.95904	No sample	0.98615	0.975327	No sample	1.77085	1.91381	No sample	0.95976	0.95281	No sample	1.4624	1.20412	No sample	0.792586	0.599482
2.05205	24.6247	1	BRONCHITIS	2	1	AMOXICILLIN + CLAVULANIC ACID	2			AMOXICILLINE			Enterovirus	Rhinovirus	Streptococcus pneumoniae			1	1	0	0	0	0	1.27875	2.18469	No sample	1.11394	1.68124	No sample	0.871116	0.769555	No sample	1.38021	2.07188	No sample	1.07934	0.948364	No sample	1.36173	2.08991	No sample	1.06489	0.956613	No sample	0.778151	1.9345	No sample	0.608523	0.885479
3.83288	45.9945	1	BRONCHITIS	2	1	AMOXICILLIN + CLAVULANIC ACID	3			CEFACLOR	CEFIXIM	CEFUROXIM	Influenza Virus A	Streptococcus pneumoniae				1	1	0	1	0	0	1.47712	1.54407	No sample	1.4624	1.11394	No sample	0.990032	0.721434	No sample	0.778151	1.23045	No sample	0.526803	0.796888	No sample	0.30103	0	No sample	0.203795	0	No sample	0	0.30103	No sample	0	0.194959
4.4137	52.9644	2	BRONCHITIS	2	1	AMOXICILLIN + CLAVULANIC ACID	3			CEFIXIM			Rhinovirus	Streptococcus pneumoniae				1	1	0	0	0	0	1.83885	1.68124	No sample	1.77085	1.716	No sample	0.963022	1.02068	No sample	1.14613	1.72428	No sample	0.623286	1.0256	No sample	1.14613	1.5563	No sample	0.623286	0.925687	No sample	1.14613	1.65321	No sample	0.623286	0.983329
2.23014	26.7616	1	BRONCHITIS	2	1	AMOXICILLIN + CLAVULANIC ACID	3						Streptococcus pneumoniae					1	1	1	0	0	0	0.60206	2.02938	No sample	0	1.96379	No sample	0	0.967677	No sample	0	1.97313	No sample	0	0.972279	No sample	0	1.96848	No sample	0	0.96999	No sample	0.30103	0	No sample	0.5	0
3.95068	47.4082	1	BRONCHITIS	2	1	AMOXICILLIN + CLAVULANIC ACID	3						Streptococcus pneumoniae					1	1	0	0	0	0	1.94939	2.22531	No sample	1.88649	2.17319	No sample	0.967734	0.976577	No sample	0.69897	2.18469	No sample	0.358558	0.981747	No sample	0.477121	2.17319	No sample	0.244754	0.976577	No sample	0	0.30103	No sample	0	0.135276
6.4	76.8	2	BRONCHITIS	2	1	AMOXICILLIN + CLAVULANIC ACID	1	AMOXICILLIN + CLAVULANIC ACID		AMOXICILLINE			Enterovirus	Streptococcus pneumoniae				1	1	0	1	0	0	1.73239	1.75587	No sample	1.57978	1.63347	No sample	0.911908	0.930288	No sample	1.59106	1.53148	No sample	0.91842	0.872203	No sample	1.51851	1.54407	No sample	0.876541	0.879372	No sample	0.60206	1.65321	No sample	0.347531	0.941532
1.13973	13.6767	1	BRONCHITIS	2	1	AMOXICILLIN + CLAVULANIC ACID	1	AMOXICILLIN + CLAVULANIC ACID		AMOXICILLINE			RSV	Streptococcus pneumoniae				1	0	0	1	0	0	1.41497	1.43136	No sample	1.36173	1.38021	No sample	0.96237	0.964263	No sample	1.41497	1.47712	No sample	1	1.03197	No sample	1.34242	1.32222	No sample	0.948726	0.923748	No sample	1.25527	1.4624	No sample	0.887135	1.02168
3.98082	47.7699	2	BRONCHITIS	2	1	AMOXICILLIN + CLAVULANIC ACID	3						Human Metapneumovirus	Streptococcus pneumoniae				1	1	0	1	0	0	1.87506	1.5682	No sample	0.30103	1.14613	No sample	0.160544	0.730855	No sample	1.83885	1.51851	No sample	0.980687	0.968315	No sample	1.81954	1.50515	No sample	0.970392	0.959794	No sample	0	1.5682	No sample	0	1
2.92055	35.0466	1	BRONCHITIS	2	1	AMOXICILLIN + CLAVULANIC ACID	2						Adenovirus	Streptococcus pneumoniae				1	1	0	1	0	0	1.90309	1.47712	No sample	1.82607	1.17609	No sample	0.959532	0.796205	No sample	1.85126	1.32222	No sample	0.972764	0.895133	No sample	1.88649	1.30103	No sample	0.991278	0.880788	No sample	0.69897	0.477121	No sample	0.367282	0.323008
3.54795	42.5753	1	BRONCHITIS	2	1	AMOXICILLIN + CLAVULANIC ACID	1	AMOXICILLIN + CLAVULANIC ACID		AMOXICILLINE			RSV	Streptococcus pneumoniae				0	1	0	0	1	0	2.25042	2.24551	No sample	2.11727	2.21484	No sample	0.940834	0.986342	No sample	2.19866	2.09342	No sample	0.976999	0.932269	No sample	2.03743	2.19866	No sample	0.905354	0.979134	No sample	2.1038	2.10037	No sample	0.934849	0.935363
2.12329	25.4795	2	BRONCHITIS	2	1	AMOXICILLIN + CLAVULANIC ACID	3			CEFADROXIL			Adenovirus	Human Metapneumovirus	Streptococcus pneumoniae			1	1	0	0	0	0	1.44716	1.4624	No sample	1.44716	1.43136	No sample	1	0.978779	No sample	1.44716	1.43136	No sample	1	0.978779	No sample	1.4624	1.53148	No sample	1.01053	1.04724	No sample	1.43136	1.57978	No sample	0.989086	1.08027
1.5863	19.0356	2	BRONCHITIS	2	1	AMOXICILLIN + CLAVULANIC ACID	3			AMOXICILLINE			Adenovirus	Human Metapneumovirus	Streptococcus pneumoniae			1	1	0	0	0	0	1.83251	2.31387	No sample	1.82607	2.16732	No sample	0.996489	0.936665	No sample	1.79239	1.98227	No sample	0.978108	0.856692	No sample	1.77085	2.16435	No sample	0.966354	0.935383	No sample	1.43136	1.32222	No sample	0.781095	0.571433
1.76438	21.1726	2	BRONCHITIS	2	1	AMOXICILLIN + CLAVULANIC ACID	3						Influenza Virus A	Haemophilus influenzae	Streptococcus pneumoniae			1	1	0	0	0	0	1.96848	1.87506	No sample	1.04139	1.70757	No sample	0.529033	0.910674	No sample	0	1.34242	No sample	0	0.715935	No sample	0	1.64345	No sample	0	0.876479	No sample	0	1.34242	No sample	0	0.715935
0.419178	5.03014	1	BRONCHITIS	2	1	AMOXICILLIN + CLAVULANIC ACID	3						Enterovirus	RSV	Streptococcus pneumoniae			1	1	0	0	0	0	1.66276	1.716	No sample	0.30103	1.60206	No sample	0.181043	0.9336	No sample	1.85126	1.50515	No sample	1.11337	0.877125	No sample	2.49693	1.43136	No sample	1.50168	0.834126	No sample	1.87506	1.04139	No sample	1.12768	0.606871
2.50685	30.0822	2	BRONCHITIS	2	1	AMOXICILLIN + CLAVULANIC ACID	2						Streptococcus pneumoniae					1	1	0	0	0	0	2.43616	1.94448	No sample	2.18184	1.97313	No sample	0.895607	1.01473	No sample	2.26007	1.91381	No sample	0.927718	0.984228	No sample	2.4183	1.8451	No sample	0.992668	0.948889	No sample	2.30963	1.96848	No sample	0.948061	1.01234
1.31781	15.8137	2	BRONCHITIS	2	1	AMOXICILLIN + CLAVULANIC ACID	3			AMOXICILLINE			RSV	Streptococcus pneumoniae				1	1	0	0	0	0	2.09691	2.27416	No sample	2.02938	2.18752	No sample	0.967797	0.961904	No sample	1.94448	2.23045	No sample	0.927309	0.98078	No sample	2.11394	2.1271	No sample	1.00812	0.935337	No sample	0.954243	2.26951	No sample	0.455071	0.997958
1.33151	15.9781	1	BRONCHITIS	2	1	AMOXICILLIN + CLAVULANIC ACID	3			CEFIXIM			Human Metapneumovirus	Streptococcus pneumoniae				1	1	0	0	0	0	1.77085	2.27416	No sample	0	1.87506	No sample	0	0.824508	No sample	1.76343	2.22531	No sample	0.995808	0.97852	No sample	0	2.22531	No sample	0	0.97852	No sample	1.70757	2.19866	No sample	0.964265	0.966801
2.67945	32.1534	1	BRONCHITIS	2	1	AMOXICILLIN + CLAVULANIC ACID	3			AMOXICILLINE			RSV					1	1	0	0	0	0	2	1.34242	No sample	1.27875	1.27875	No sample	0.639377	0.952572	No sample	2.08279	1.53148	No sample	1.04139	1.14083	No sample	2.02119	1.49136	No sample	1.01059	1.11095	No sample	2.03743	0.60206	No sample	1.01871	0.448488
0.961644	11.5397	2	BRONCHITIS	2	1	AMOXICILLIN + CLAVULANIC ACID	2						Human Metapneumovirus	Streptococcus pneumoniae				1	1	0	1	0	0	2.14301	2.30535	No sample	1.69897	2.37658	No sample	0.792794	1.0309	No sample	2.08636	2.49136	No sample	0.973563	1.08069	No sample	2.09342	2.52763	No sample	0.976858	1.09642	No sample	2.02531	2.31387	No sample	0.945073	1.00369
2.11233	25.3479	2	BRONCHITIS	2	1	AMOXICILLIN + CLAVULANIC ACID	1	CEFUROXIM					Enterovirus	Human Metapneumovirus	Streptococcus pneumoniae			0	1	0	1	0	0	2.19312	2.41664	No sample	2.17026	2.48001	No sample	0.989575	1.02622	No sample	2.16732	2.34635	No sample	0.988233	0.970915	No sample	0	2.29667	No sample	0	0.950355	No sample	2.15836	2.31387	No sample	0.98415	0.957473
1.64932	19.7918	1	BRONCHITIS	2	1	AMOXICILLIN + CLAVULANIC ACID	3						Human Metapneumovirus	Streptococcus pneumoniae				0	1	0	0	0	0	2.07188	1.36173	No sample	2.09342	1.50515	No sample	1.0104	1.10532	No sample	1.79934	1.53148	No sample	0.868457	1.12466	No sample	1.92942	1.39794	No sample	0.93124	1.02659	No sample	0.477121	1.49136	No sample	0.230284	1.0952
3.14247	37.7096	2	BRONCHITIS	2	1	AMOXICILLIN + CLAVULANIC ACID	3						RSV	Streptococcus pneumoniae				1	1	0	0	0	0	1.39794	1.97313	No sample	1.27875	1.96379	No sample	0.914741	0.995266	No sample	1.36173	1.86923	No sample	0.974096	0.947344	No sample	1	1.98227	No sample	0.715338	1.00463	No sample	0	0.30103	No sample	0	0.152565
2.0137	24.1644	1	BRONCHITIS	2	1	AMOXICILLIN + CLAVULANIC ACID	3						Influenza Virus B	Adenovirus	Streptococcus pneumoniae			1	1	0	0	0	0	1.88649	1.27875	No sample	1.88081	1.5682	No sample	0.996991	1.22635	No sample	1.92942	1.39794	No sample	1.02276	1.09321	No sample	1.74036	1.32222	No sample	0.92254	1.03399	No sample	0.477121	1.25527	No sample	0.252915	0.981638
2.53425	30.411	2	BRONCHITIS	2	1	AMOXICILLIN + CLAVULANIC ACID	3						Adenovirus	Bocavirus	Streptococcus pneumoniae			1	1	0	0	0	0	1.69897	2.04139	No sample	1.716	0.845098	No sample	1.01003	0.413981	No sample	1.78533	1.11394	No sample	1.05083	0.545678	No sample	1.68124	1.47712	No sample	0.989565	0.723585	No sample	1.74819	1.86923	No sample	1.02897	0.915665
2.29041	27.4849	1	BRONCHITIS	2	1	AMOXICILLIN + CLAVULANIC ACID	3			CEFADROXIL			Adenovirus	RSV	Streptococcus pneumoniae			1	1	1	1	0	0	1.25527	2.06819	No sample	0.30103	1.91908	No sample	0.239812	0.927904	No sample	0.30103	2.12057	No sample	0.239812	1.02533	No sample	0.30103	1.89209	No sample	0.239812	0.914857	No sample	0	1.90849	No sample	0	0.922782
1.84658	22.1589	1	BRONCHITIS	2	1	AMOXICILLIN + CLAVULANIC ACID	2						Enterovirus	RSV	Streptococcus pneumoniae			1	1	1	0	0	0	1.81291	2.17609	No sample	0	2.04139	No sample	0	0.938101	No sample	0	2.24055	No sample	0	1.02962	No sample	0	2.16137	No sample	0	0.993234	No sample	0	0.845098	No sample	0	0.388356
1.94795	23.3753	1	BRONCHITIS	2	1	AMOXICILLIN + CLAVULANIC ACID	2						Bocavirus	Streptococcus pneumoniae				1	1	1	0	0	0	2	1.81954	No sample	2.06819	1.90309	No sample	1.03409	1.04592	No sample	2.00432	1.79934	No sample	1.00216	0.988896	No sample	1.97313	1.75587	No sample	0.986564	0.965008	No sample	0	0	No sample	0	0
3.18904	38.2685	2	BRONCHITIS	2	1	AMOXICILLIN + CLAVULANIC ACID	2						Haemophilus influenzae	Streptococcus pneumoniae				0	1	0	0	0	1	2.13033	2.13354	No sample	1.95424	0.778151	No sample	0.917341	0.364723	No sample	2.18184	2.05308	No sample	1.02418	0.962288	No sample	2.04532	2.22531	No sample	0.960095	1.04301	No sample	0	2.11394	No sample	0	0.990815
3.08219	36.9863	2	BRONCHITIS	2	1	AMOXICILLIN + CLAVULANIC ACID	3			CEFIXIM			Adenovirus	Enterovirus	Streptococcus pneumoniae			1	1	0	0	0	0	1.27875	1.43136	No sample	0.60206	1.07918	No sample	0.470818	0.753953	No sample	1.07918	1.20412	No sample	0.843932	0.84124	No sample	0.845098	0.845098	No sample	0.660876	0.590415	No sample	0.954243	0.778151	No sample	0.746229	0.543643
4.7589	57.1068	1	BRONCHITIS	2	1	AMOXICILLIN + CLAVULANIC ACID	3						Streptococcus pneumoniae					0	1	0	1	0	0	2.06819	2.2878	No sample	1.17609	0.90309	No sample	0.568658	0.394741	No sample	1.17609	0	No sample	0.568658	0	No sample	1.11394	1.50515	No sample	0.538609	0.657902	No sample	0	2.24055	No sample	0	0.979346
1.58082	18.9699	1	BRONCHITIS	2	1	AMOXICILLIN + CLAVULANIC ACID	3			CEFIXIM			RSV	Streptococcus pneumoniae				1	0	0	0	0	0	2.04532	1.54407	No sample	0	1.38021	No sample	0	0.89388	No sample	1.96848	1.39794	No sample	0.962431	0.905362	No sample	1.93952	1.43136	No sample	0.94827	0.927008	No sample	1.75587	1.30103	No sample	0.858483	0.842599
4.15068	49.8082	2	BRONCHITIS	2	1	AMOXICILLIN + CLAVULANIC ACID	3						Human Metapneumovirus	Streptococcus pneumoniae				1	0	0	0	0	1	2.18752	2.01703	No sample	0.30103	1.98677	No sample	0.137612	0.984997	No sample	0	1.98227	No sample	0	0.982766	No sample	0.30103	1.98677	No sample	0.137612	0.984997	No sample	0	1.25527	No sample	0	0.622336
3.87945	46.5534	2	BRONCHITIS	2	1	AMOXICILLIN + CLAVULANIC ACID	2						Human Metapneumovirus	Haemophilus influenzae	Streptococcus pneumoniae			0	1	0	1	0	0	2.29667	1.62325	No sample	2.00432	1.5682	No sample	0.872709	0.966088	No sample	2.26951	1.51851	No sample	0.988178	0.935478	No sample	2.21484	1.63347	No sample	0.964374	1.0063	No sample	2.08636	0.954243	No sample	0.90843	0.587859
0.627397	7.52877	2	BRONCHITIS	2	1	AMOXICILLIN + CLAVULANIC ACID	1	CEFACLOR		CEFACLOR			Enterovirus	Human Metapneumovirus	Streptococcus pneumoniae			1	0	0	1	0	0	2.04922	1.32222	No sample	0	1.32222	No sample	0	1	No sample	1.99123	1.44716	No sample	0.9717	1.09449	No sample	1.99564	1.14613	No sample	0.973852	0.866821	No sample	1.14613	1.20412	No sample	0.5593	0.910681
2.56438	30.7726	1	BRONCHITIS	2	1	AMOXICILLIN + CLAVULANIC ACID	2						Enterovirus	Human Metapneumovirus	Haemophilus influenzae	Streptococcus pneumoniae		1	0	0	0	0	0	1.36173	1.79239	No sample	1.27875	1.11394	No sample	0.939067	0.621484	No sample	1.23045	1.92428	No sample	0.903594	1.07358	No sample	1.86332	1.25527	No sample	1.36835	0.700334	No sample	1.04139	1	No sample	0.764758	0.557914
0.528767	6.34521	1	BRONCHITIS	2	1	AMOXICILLIN + CLAVULANIC ACID	3			CEFADROXIL			Enterovirus	Streptococcus pneumoniae				1	1	0	0	0	0	1.83251	1.38021	No sample	1.88649	1.36173	No sample	1.02946	0.986608	No sample	1.81291	1.38021	No sample	0.989307	1	No sample	1.80618	1.25527	No sample	0.985632	0.909479	No sample	1.80618	0	No sample	0.985632	0
2.47397	29.6877	2	BRONCHITIS	2	1	AMOXICILLIN + CLAVULANIC ACID	1	CEFACLOR					Enterovirus	Streptococcus pneumoniae				1	1	0	0	0	0	2.06819	1.88081	No sample	0.477121	1.70757	No sample	0.230696	0.907889	No sample	1.91381	1.90849	No sample	0.925359	1.01471	No sample	1.98227	1.78533	No sample	0.958459	0.949233	No sample	0	1.98677	No sample	0	1.05634
4.39452	52.7342	1	BRONCHITIS	2	1	AMOXICILLIN + CLAVULANIC ACID	3			CEPHALEXIN			Adenovirus	Enterovirus	Bordetella parapertussis	Streptococcus pneumoniae		0	1	1	0	0	0	1.8451	1.90309	No sample	1.86332	2.02938	No sample	1.00988	1.06636	No sample	2.04532	2.01284	No sample	1.10852	1.05767	No sample	1.11394	1.94448	No sample	0.603731	1.02175	No sample	0.60206	1.98227	No sample	0.326302	1.04161
4.46849	53.6219	2	BRONCHITIS	2	1	AMOXICILLIN + CLAVULANIC ACID	2						Parainfluenzavirus 2	Streptococcus pneumoniae				0	1	0	1	0	0	1.79934	1.50515	No sample	1.27875	1.49136	No sample	0.710679	0.990839	No sample	1.07918	1.51851	No sample	0.599765	1.00888	No sample	1.60206	1.62325	No sample	0.89036	1.07846	No sample	1.63347	1.57978	No sample	0.907815	1.04959
0.89863	10.7836	1	BRONCHITIS	2	1	AMOXICILLIN + CLAVULANIC ACID	2						Human Metapneumovirus	Streptococcus pneumoniae				1	1	0	0	0	0	1.44716	1.97772	No sample	1.4624	2.02119	No sample	1.01053	1.02198	No sample	1.49136	1.90309	No sample	1.03055	0.962263	No sample	1.47712	1.92428	No sample	1.0207	0.972977	No sample	0.778151	1.6902	No sample	0.53771	0.854617
5.14795	61.7753	1	BRONCHITIS	2	1	AMOXICILLIN + CLAVULANIC ACID	3			CEFIXIM			Adenovirus	Enterovirus	Rhinovirus	Bordetella parapertussis	Streptococcus pneumoniae	1	0	0	0	0	1	2.2833	1.96848	No sample	0.845098	1.95904	No sample	0.370121	0.995204	No sample	1.5682	1.85126	No sample	0.686813	0.940449	No sample	0	1.93952	No sample	0	0.985286	No sample	0	1.30103	No sample	0	0.66093
1.5726	18.8712	1	BRONCHITIS	2	1	AMOXICILLIN + CLAVULANIC ACID	2						Human Metapneumovirus	Rhinovirus	Streptococcus pneumoniae			0	1	0	0	1	0	2.19866	1.92428	No sample	1.91381	1.65321	No sample	0.870447	0.859133	No sample	0.90309	1.86332	No sample	0.410746	0.968322	No sample	0.845098	1.77815	No sample	0.38437	0.924061	No sample	0	1.66276	No sample	0	0.864094
1.46301	17.5562	1	BRONCHITIS	2	1	AMOXICILLIN + CLAVULANIC ACID	2						Enterovirus	Rhinovirus	Streptococcus pneumoniae			1	1	0	0	0	0	1.91381	1.54407	No sample	1.74036	1.17609	No sample	0.909369	0.761684	No sample	1.57978	1.38021	No sample	0.825464	0.89388	No sample	1.51851	1.17609	No sample	0.793449	0.761684	No sample	0.30103	0.90309	No sample	0.157293	0.584877
1.52329	18.2795	2	BRONCHITIS	2	1	AMOXICILLIN + CLAVULANIC ACID	1	AMOXICILLIN + CLAVULANIC ACID					Human Metapneumovirus	Rhinovirus	Parainfluenzavirus 4	Streptococcus pneumoniae		1	1	0	0	0	0	2.3075	1.86923	No sample	2.26245	1.77815	No sample	0.980479	0.951274	No sample	1.98677	0.69897	No sample	0.861008	0.373934	No sample	2.00432	0.477121	No sample	0.868613	0.25525	No sample	0	0.69897	No sample	0	0.373934
3.59452	43.1342	2	BRONCHITIS	2	1	AMOXICILLIN + CLAVULANIC ACID	1	CEFPODOXIME					Coronavirus	Streptococcus pneumoniae				1	1	0	0	0	0	1.32222	2.22011	No sample	1.32222	1.6902	No sample	1	0.761313	No sample	0.30103	1.83251	No sample	0.22767	0.825414	No sample	0.69897	2.20952	No sample	0.528634	0.995229	No sample	0	0.477121	No sample	0	0.214909
1.12603	13.5123	1	BRONCHITIS	2	1	AMOXICILLIN + CLAVULANIC ACID	2						Rhinovirus	Bocavirus	Streptococcus pneumoniae			0	1	0	1	0	0	1.11394	1.63347	1.57978	0.60206	1.4624	1.41497	0.540476	0.895272	0.895675	0.845098	1.50515	0.90309	0.758654	0.921444	0.571654	1.11394	1.61278	0.778151	1	0.987337	0.492568	0.30103	1.61278	0	0.270238	0.987337
3.31781	39.8137	2	Laryngotracheobronchitis	2	1	AMOXICILLIN + CLAVULANIC ACID	1	CEFUROXIM		CEFUROXIM			Parainfluenzavirus 2	Mycoplasma pneumoniae	Streptococcus pneumoniae			1	1	1	0	0	0	1	1.38021	No sample	1.25527	1	No sample	1.25527	0.724527	No sample	1.17609	1.43136	No sample	1.17609	1.03706	No sample	1.04139	1.39794	No sample	1.04139	1.01284	No sample	0	1.57978	No sample	0	1.1446
3.97808	47.737	1	PHARYNGITIS	2	1	AMOXICILLIN + CLAVULANIC ACID	2						Rhinovirus	Streptococcus pneumoniae				0	1	0	0	0	0	1.64345	1.47712	No sample	1.32222	1.54407	No sample	0.804537	1.04532	No sample	1.25527	1.51851	No sample	0.763802	1.02802	No sample	1	1.64345	No sample	0.608475	1.11261	No sample	0	0	No sample	0	0
1.57808	18.937	1	PHARYNGITIS	2	1	AMOXICILLIN + CLAVULANIC ACID	3						Human Metapneumovirus	Streptococcus pneumoniae				0	0	0	0	1	0	2.08636	1.86332	No sample	1.86923	1.85733	No sample	0.89593	0.996785	No sample	1.88649	1.79934	No sample	0.904202	0.965662	No sample	1.61278	1.83885	No sample	0.773013	0.986866	No sample	1.14613	1.73239	No sample	0.549343	0.929734
0.841096	10.0932	1	PHARYNGITIS	2	1	AMOXICILLIN + CLAVULANIC ACID	1	AMOXICILLIN + CLAVULANIC ACID					Parainfluenzavirus 3	Streptococcus pneumoniae				0	1	0	1	1	0	2.23553	1.88649	No sample	2.16732	1.83885	No sample	0.969488	0.974746	No sample	2.25527	1.92428	No sample	1.00883	1.02003	No sample	2.22789	1.91381	No sample	0.996582	1.01448	No sample	2.16435	0.60206	No sample	0.968162	0.319143
1.72877	20.7452	1	PHARYNGITIS	2	1	AMOXICILLIN + CLAVULANIC ACID	1	CEFACLOR		CEFACLOR			Streptococcus pneumoniae					0	1	0	0	0	0	1.51851	1.85126	No sample	1.34242	1	No sample	0.884037	0.540173	No sample	1.4624	1.75587	No sample	0.963045	0.948476	No sample	1.34242	1.77085	No sample	0.884037	0.956567	No sample	0	0.845098	No sample	0	0.456499
3.6	43.2	2	PHARYNGITIS	2	1	AMOXICILLIN + CLAVULANIC ACID	2						Streptococcus pneumoniae					0	0	0	0	1	0	1.34242	1.94448	No sample	1.54407	1.89209	No sample	1.15021	0.973058	No sample	1.39794	1.82607	No sample	1.04136	0.939106	No sample	1.23045	2.01703	No sample	0.916588	1.03731	No sample	1.41497	1.34242	No sample	1.05404	0.690375
3.00274	36.0329	2	PHARYNGITIS	2	1	AMOXICILLIN + CLAVULANIC ACID	1	CEFUROXIM					Streptococcus pneumoniae					0	1	0	1	0	0	1.04139	2.36736	No sample	1.04139	2.31387	No sample	1	0.977406	No sample	1.17609	2.29447	No sample	1.12934	0.969211	No sample	1.25527	2.27646	No sample	1.20538	0.961605	No sample	1.11394	2.33646	No sample	1.06967	0.986949
1.34521	16.1425	2	PHARYNGITIS	2	1	AMOXICILLIN + CLAVULANIC ACID	3			CEFIXIM			Streptococcus pneumoniae					0	0	0	0	1	0	0	1.69897	No sample	0	0.845098	No sample	No growth	0.497418	No sample	0	1.75587	No sample	No growth	1.03349	No sample	0	1.72428	No sample	No growth	1.01489	No sample	0	0.69897	No sample	No growth	0.411408
2.73425	32.811	2	PHARYNGITIS	2	1	AMOXICILLIN + CLAVULANIC ACID	3						Streptococcus pneumoniae					0	0	0	0	1	0	0	2.25042	No sample	0	2.22011	No sample	No growth	0.986531	No sample	0	2.24797	No sample	No growth	0.998913	No sample	0	2.36549	No sample	No growth	1.05113	No sample	0	2.17609	No sample	No growth	0.966971
3.44932	41.3918	1	PHARYNGITIS	2	1	AMOXICILLIN + CLAVULANIC ACID	2			CEPHALEXIN			Enterovirus	Haemophilus influenzae	Streptococcus pneumoniae			0	1	0	1	0	0	1.59106	1.99123	No sample	1.47712	1	No sample	0.928385	0.502203	No sample	1.39794	2.10037	No sample	0.878619	1.05481	No sample	1.54407	1.98677	No sample	0.970462	0.997763	No sample	0	1.91908	No sample	0	0.963767
12.4274	149.129	1	PHARYNGITIS	2	1	AMOXICILLIN + CLAVULANIC ACID	3						Haemophilus influenzae	Streptococcus pneumoniae				0	0	0	1	1	0	1.69897	1.43136	No sample	1	1	No sample	0.588592	0.698634	No sample	1.57978	1.04139	No sample	0.929848	0.727553	No sample	1.36173	1.14613	No sample	0.801502	0.800725	No sample	1.20412	0.954243	No sample	0.708735	0.666667
4.44932	53.3918	1	PHARYNGITIS	2	1	AMOXICILLIN + CLAVULANIC ACID	2			CEFIXIM			Streptococcus pneumoniae					0	1	0	0	0	0	2.12057	2.15229	No sample	2.07188	1.80618	No sample	0.977038	0.839191	No sample	2.17898	2.04139	No sample	1.02754	0.948475	No sample	2.2014	2.02938	No sample	1.03811	0.942896	No sample	2.04922	2.11394	No sample	0.966351	0.982184
4.49863	53.9836	1	PHARYNGITIS	2	1	AMOXICILLIN + CLAVULANIC ACID	3						Parainfluenzavirus 1	Streptococcus pneumoniae				0	1	0	0	0	0	2.2833	2.10037	No sample	2.35411	2.12385	No sample	1.03101	1.01118	No sample	2.37291	2.20683	No sample	1.03925	1.05068	No sample	2.4014	2.19033	No sample	1.05172	1.04283	No sample	0	0.30103	No sample	0	0.143322
4.2	50.4	2	PHARYNGITIS	2	1	AMOXICILLIN + CLAVULANIC ACID	3						Parainfluenzavirus 3	Haemophilus influenzae	Streptococcus pneumoniae			0	1	0	1	0	0	1.57978	2.0086	No sample	1.77085	2.07918	No sample	1.12095	1.03514	No sample	1.85733	2.11059	No sample	1.17569	1.05078	No sample	1.8451	2.08991	No sample	1.16794	1.04048	No sample	1.14613	2	No sample	0.725497	0.995718
1.73973	20.8767	2	PNEUMONIA	2	1	AMOXICILLIN + CLAVULANIC ACID	1	AMOXICILLIN + CLAVULANIC ACID					Parainfluenzavirus 1	Streptococcus pneumoniae				1	1	0	1	0	0	2.35218	1.95424	No sample	0	1.59106	No sample	0	0.814159	No sample	2.20412	1.90309	No sample	0.937053	0.973825	No sample	2.17609	1.98227	No sample	0.925137	1.01434	No sample	2.22011	1.74036	No sample	0.94385	0.890556
2.60548	31.2658	1	NASOPHARYNGITIS	2	1	AMOXICILLIN + CLAVULANIC ACID	2						Streptococcus pneumoniae					0	1	0	0	0	0	2.33445	1.89763	No sample	0.954243	0.30103	No sample	0.408765	0.158635	No sample	1.07918	1.98677	No sample	0.462284	1.04698	No sample	0.30103	1.85126	No sample	0.128951	0.975565	No sample	0	0	No sample	0	0
1.08767	13.0521	2	NASOPHARYNGITIS	2	1	AMOXICILLIN + CLAVULANIC ACID	3			No sample			Adenovirus	Enterovirus	RSV	Streptococcus pneumoniae		0	1	0	0	0	0	0	1.81954	1.59106	0	1.73239	1.50515	No growth	0.952103	0.946002	0	1.44716	1.51851	No growth	0.795341	0.954401	0	1.51851	1.54407	No growth	0.834557	0.970462	0	0.845098	0.845098	No growth	0.464456
4.99726	59.9671	2	NASOPHARYNGITIS	2	1	AMOXICILLIN + CLAVULANIC ACID	3			CEFADROXIL			Parainfluenzavirus 3	Streptococcus pneumoniae				0	1	0	0	0	0	2.32634	1.92942	2.4014	2.29667	1.27875	2.37475	0.987246	0.662766	0.988901	2.29667	1.92428	2.2014	0.987246	0.997336	0.916714	2.32428	1.90849	2.22011	0.999117	0.98915	0.924506	2.29885	0.90309	0	0.988186	0.468063
4.88767	58.6521	1	NASOPHARYNGITIS	2	1	AMOXICILLIN + CLAVULANIC ACID	1	AMOXICILLIN + CLAVULANIC ACID		AMOXICILLINE			Rhinovirus	Bordetella pertussis	Streptococcus pneumoniae			0	1	0	0	0	0	0.477121	0	1.61278	0.30103	0	1.36173	0.63093	No growth	0.844334	0.60206	0	1.60206	1.26186	No growth	0.993351	0	0	1.59106	0	No growth	0.986533	0	0	0.30103	0	No growth
5.69589	68.3507	1	NASOPHARYNGITIS	2	1	AMOXICILLIN + CLAVULANIC ACID	1	AMOXICILLIN + CLAVULANIC ACID					Enterovirus	Rhinovirus	Streptococcus pneumoniae			0	1	0	1	0	0	2.41996	2.4216	No sample	2.41497	2.27646	No sample	0.997941	0.940064	No sample	2.45179	2.45939	No sample	1.01315	1.0156	No sample	2.35025	2.48144	No sample	0.971195	1.02471	No sample	2.40483	2.27875	No sample	0.993751	0.94101
5.01644	60.1973	1	NASOPHARYNGITIS	2	1	AMOXICILLIN + CLAVULANIC ACID	2						Rhinovirus	Haemophilus influenzae	Streptococcus pneumoniae			0	1	0	0	0	0	2.26951	0	No sample	0.69897	0	No sample	0.307982	No growth	No sample	1.27875	0	No sample	0.563448	No growth	No sample	1.11394	0	No sample	0.490829	No growth	No sample	0	0	No sample	0	No growth
4.57534	54.9041	2	NASOPHARYNGITIS	2	1	AMOXICILLIN + CLAVULANIC ACID	3						Influenza Virus B	Adenovirus	Streptococcus pneumoniae			1	0	0	1	0	0	1.17609	1.36173	No sample	1.25527	1.23045	No sample	1.06733	0.903594	No sample	1.64345	1.32222	No sample	1.39739	0.970986	No sample	1.44716	1.41497	No sample	1.23048	1.0391	No sample	1.17609	1.32222	No sample	1	0.970986
2.20274	26.4329	2	NASOPHARYNGITIS	2	1	AMOXICILLIN + CLAVULANIC ACID	3						Influenza Virus A	Streptococcus pneumoniae				0	0	0	1	0	0	1.77085	1.86332	No sample	1.60206	1.81291	No sample	0.904683	0.972946	No sample	1.51851	1.74819	No sample	0.857505	0.93821	No sample	1.49136	1.79934	No sample	0.842172	0.965662	No sample	1.68124	1.74819	No sample	0.949397	0.93821
1.51781	18.2137	1	NASOPHARYNGITIS	2	1	AMOXICILLIN + CLAVULANIC ACID	2						Chlamydophila pneumoniae	Streptococcus pneumoniae				0	0	0	0	1	0	2.27184	2.27184	No sample	2.02531	2.0569	No sample	0.891482	0.905391	No sample	2.8202	2.23553	No sample	1.24137	0.984016	No sample	1	2.22011	No sample	0.440172	0.977228	No sample	0	1.49136	No sample	0	0.656455
0.934247	11.211	1	NASOPHARYNGITIS	2	1	AMOXICILLIN + CLAVULANIC ACID	3						Streptococcus pneumoniae					0	1	0	0	0	0	1.74819	1.77085	No sample	1.65321	1.60206	No sample	0.945672	0.904683	No sample	1.74819	1.88081	No sample	1	1.0621	No sample	1.76343	1.89209	No sample	1.00872	1.06847	No sample	1.6902	1.85126	No sample	0.966827	1.04541
1.55616	18.674	1	NASOPHARYNGITIS	2	1	AMOXICILLIN + CLAVULANIC ACID	2						Parainfluenzavirus 4	Bordetella parapertussis	Streptococcus pneumoniae			0	1	0	1	0	0	1.90309	2.21219	No sample	1.11394	0	No sample	0.585334	0	No sample	1.14613	2.24797	No sample	0.602246	1.01618	No sample	1	2.24551	No sample	0.525461	1.01506	No sample	1	2.3032	No sample	0.525461	1.04114
1.09041	13.0849	1	NASOPHARYNGITIS	2	1	AMOXICILLIN + CLAVULANIC ACID	1	AMOXICILLIN + CLAVULANIC ACID		AMOXICILLINE			Streptococcus pneumoniae					0	1	0	0	0	0	1.83251	2.16435	No sample	1.8451	2.1959	No sample	1.00687	1.01458	No sample	1.88649	2.13033	No sample	1.02946	0.984282	No sample	1.81954	2.06819	No sample	0.992925	0.955568	No sample	1.81291	1.9345	No sample	0.989307	0.8938
5.19726	62.3671	2	NASOPHARYNGITIS	2	1	AMOXICILLIN + CLAVULANIC ACID	3			CEPHALEXIN			Streptococcus pneumoniae					0	0	0	0	1	0	1.81954	1.86332	No sample	0	0	No sample	0	0	No sample	1.68124	1.716	No sample	0.92399	0.920937	No sample	1.6902	1.80618	No sample	0.928912	0.969333	No sample	0	0	No sample	0	0
4.66849	56.0219	1	NASOPHARYNGITIS	2	1	AMOXICILLIN + CLAVULANIC ACID	1	CEFADROXIL		CEFADROXIL			Streptococcus pneumoniae					0	1	0	1	0	0	1.65321	1.36173	No sample	1.65321	1.50515	No sample	1	1.10532	No sample	1.5563	1.53148	No sample	0.941381	1.12466	No sample	1.62325	1.38021	No sample	0.981876	1.01357	No sample	0	0	No sample	0	0
3.89041	46.6849	2	NASOPHARYNGITIS	2	1	AMOXICILLIN + CLAVULANIC ACID	3			AMOXICILLINE			Bordetella parapertussis	Streptococcus pneumoniae				0	1	0	1	0	0	1.79239	0.778151	No sample	1.72428	0	No sample	0.961997	0	No sample	0	0.30103	No sample	0	0.386853	No sample	0	0	No sample	0	0	No sample	0	0	No sample	0	0
3.1726	38.0712	1	NASOPHARYNGITIS	2	1	AMOXICILLIN + CLAVULANIC ACID	2						RSV	Streptococcus pneumoniae				0	0	0	0	1	0	2.0569	2.0569	No sample	2.0086	1.53148	No sample	0.976516	0.744555	No sample	2.11394	1.89763	No sample	1.02773	0.922564	No sample	2.02531	1.94939	No sample	0.984638	0.94773	No sample	1.9345	1.38021	No sample	0.94049	0.671014
5.67945	68.1534	1	NASOPHARYNGITIS	2	1	AMOXICILLIN + CLAVULANIC ACID	1	CEFIXIM					Rhinovirus	Haemophilus influenzae	Streptococcus pneumoniae			0	1	0	0	0	0	1.74036	1.62325	No sample	1.63347	1.80618	No sample	0.938579	1.11269	No sample	1.6902	1.62325	No sample	0.971175	1	No sample	1.73239	1.73239	No sample	0.995421	1.06724	No sample	1.77815	1.77085	No sample	1.02171	1.09093
2.47397	29.6877	2	NASOPHARYNGITIS	2	1	AMOXICILLIN + CLAVULANIC ACID	1	AMOXICILLIN + CLAVULANIC ACID		CEPHALEXIN	AMOXICILLINE		Adenovirus	Streptococcus pneumoniae				1	1	0	1	0	0	1.20412	1.57978	No sample	1	1.20412	No sample	0.830482	0.762206	No sample	1.23045	1.14613	No sample	1.02187	0.725497	No sample	1.25527	1.14613	No sample	1.04248	0.725497	No sample	1.30103	0.477121	No sample	1.08048	0.302017
1.36438	16.3726	2	NASOPHARYNGITIS	2	1	AMOXICILLIN + CLAVULANIC ACID	3			CEFIXIM			Rhinovirus	Streptococcus pneumoniae				0	1	0	0	1	0	1.32222	1.79934	No sample	1.32222	1.6721	No sample	1	0.929284	No sample	1.32222	1.81291	No sample	1	1.00754	No sample	1.4624	1.74819	No sample	1.10602	0.971572	No sample	0	1.716	No sample	0	0.953685
1.54247	18.5096	2	NASOPHARYNGITIS	2	1	AMOXICILLIN + CLAVULANIC ACID	2						Rhinovirus	Streptococcus pneumoniae				0	1	0	0	0	0	2.06446	1.66276	No sample	2	1.64345	No sample	0.968777	0.98839	No sample	1.73239	1.81954	No sample	0.839152	1.09429	No sample	1.9345	1.70757	No sample	0.937049	1.02695	No sample	0	0	No sample	0	0
3.24384	38.926	2	TONSILLITIS	2	1	AMOXICILLIN + CLAVULANIC ACID	3			AMOXICILLINE			Parainfluenzavirus 3	Streptococcus pneumoniae				0	1	0	0	0	0	1.36173	1.68124	1.39794	1.30103	1.4624	1.36173	0.955426	0.869832	0.974096	1.25527	1.74819	0	0.921823	1.03982	0	1.34242	1.68124	0	0.985823	1	0	1.27875	1.69897	0	0.939067	1.01055
3.17808	38.137	1	TONSILLITIS	2	1	AMOXICILLIN + CLAVULANIC ACID	3						Human Metapneumovirus	Streptococcus pneumoniae				0	0	0	0	1	0	1.34242	2.12057	No sample	1.47712	2.25285	No sample	1.10034	1.06238	No sample	1.47712	2.3075	No sample	1.10034	1.08815	No sample	1.44716	2.2878	No sample	1.07802	1.07886	No sample	1.47712	2.25768	No sample	1.10034	1.06465
3.32877	39.9452	1	ASTHMA	3	1	AMOXICILLIN + CLAVULANIC ACID	2						Streptococcus pneumoniae					0	1	0	0	0	1	1.89209	2.06446	No sample	1.81954	2.12057	No sample	0.961656	1.02718	No sample	1.83251	2.04922	No sample	0.968508	0.992618	No sample	1.81291	2.00432	No sample	0.958152	0.970871	No sample	0	1.14613	No sample	0	0.555171
0.572603	6.87123	1	BRONCHIOLITIS	3	1	AMOXICILLIN + CLAVULANIC ACID	3			CEFADROXIL	AMOXICILLINE		Rhinovirus	Streptococcus pneumoniae				1	0	0	1	0	0	2.71517	1.64345	No sample	2.65031	1.9345	No sample	0.976112	1.17709	No sample	2.63548	1.98677	No sample	0.970652	1.2089	No sample	2.47857	1.96379	No sample	0.91286	1.19492	No sample	2.04532	1.76343	No sample	0.753295	1.073
0.687671	8.25205	1	BRONCHIOLITIS	3	1	AMOXICILLIN + CLAVULANIC ACID	3			CEFADROXIL	CEPHALEXIN	AMOXICILLINE	Parainfluenzavirus 1	Mycoplasma pneumoniae	Streptococcus pneumoniae			1	1	0	0	0	0	1.47712	1.94448	No sample	1.34242	1.54407	No sample	0.90881	0.794077	No sample	1.27875	1.90849	No sample	0.865707	0.981487	No sample	1.34242	1.85126	No sample	0.90881	0.952057	No sample	1.41497	1.49136	No sample	0.957926	0.766971
1.91507	22.9808	1	BRONCHIOLITIS	3	1	AMOXICILLIN + CLAVULANIC ACID	1	AMOXICILLIN + CLAVULANIC ACID					Enterovirus	Rhinovirus	Streptococcus pneumoniae			1	1	0	0	0	0	2.18469	2.38202	No sample	2.03743	2.40993	No sample	0.932592	1.01172	No sample	2.04532	2.3962	No sample	0.936207	1.00595	No sample	2.0607	2.4609	No sample	0.943244	1.03312	No sample	1.07918	2.37475	No sample	0.493974	0.996949
0.339726	4.07671	2	BRONCHIOLITIS	3	1	AMOXICILLIN + CLAVULANIC ACID	1	AMOXICILLIN + CLAVULANIC ACID		AMOXICILLINE			Influenza Virus A	Rhinovirus	Streptococcus pneumoniae			1	1	0	0	0	0	2.34635	2.34635	No sample	2.23553	2.38382	No sample	0.952767	1.01597	No sample	2.17609	2.40993	No sample	0.927436	1.0271	No sample	2.11727	2.4133	No sample	0.902367	1.02853	No sample	2.28103	1.59106	No sample	0.972161	0.678101
0.542466	6.50959	1	BRONCHIOLITIS	3	1	AMOXICILLIN + CLAVULANIC ACID	2						Haemophilus influenzae	Streptococcus pneumoniae				1	0	0	0	0	0	2.36549	0	No sample	0.954243	0	No sample	0.403402	No growth	No sample	0.477121	0	No sample	0.201701	No growth	No sample	1.86923	0	No sample	0.79021	No growth	No sample	2.3032	0	No sample	0.973666	No growth
3.33425	40.011	1	BRONCHITIS	3	1	AMOXICILLIN + CLAVULANIC ACID	2						Parainfluenzavirus 1	Haemophilus influenzae	Streptococcus pneumoniae			1	1	0	1	0	0	2.04532	2.41996	No sample	1.11394	1.69897	No sample	0.54463	0.702067	No sample	1.68124	0	No sample	0.821993	0	No sample	1.63347	0	No sample	0.798636	0	No sample	0.60206	0	No sample	0.294359	0
1.16164	13.9397	1	BRONCHITIS	3	1	AMOXICILLIN + CLAVULANIC ACID	3						Rhinovirus	Streptococcus pneumoniae				1	1	0	0	0	0	2.55388	1.41497	No sample	2.27646	1.07918	No sample	0.891373	0.762687	No sample	1.75587	0.60206	No sample	0.687531	0.425492	No sample	1.85126	1.34242	No sample	0.72488	0.948726	No sample	1.76343	1.07918	No sample	0.690489	0.762687
1.70685	20.4822	2	BRONCHITIS	3	1	AMOXICILLIN + CLAVULANIC ACID	1	CEFACLOR					Rhinovirus	Streptococcus pneumoniae				1	1	0	1	0	0	2.25768	2.20412	No sample	2.23045	2.33041	No sample	0.987939	1.0573	No sample	2	2.33846	No sample	0.885866	1.06095	No sample	1.91381	2.29667	No sample	0.847691	1.04199	No sample	0	2.22011	No sample	0	1.00725
2.12877	25.5452	2	BRONCHITIS	3	1	AMOXICILLIN + CLAVULANIC ACID	3						Rhinovirus	Streptococcus pneumoniae				1	1	0	1	0	0	2.35025	2.47276	No sample	2.16137	0.69897	No sample	0.919634	0.282668	No sample	2.36173	2.45788	No sample	1.00488	0.993985	No sample	2.27416	2.48287	No sample	0.967625	1.00409	No sample	2.16435	2.38561	No sample	0.920904	0.964756
2.83014	33.9616	2	BRONCHITIS	3	1	AMOXICILLIN + CLAVULANIC ACID	3			AMOXICILLINE			Rhinovirus	Streptococcus pneumoniae				0	1	0	0	0	1	2.27875	2.04922	No sample	0.477121	1.92428	No sample	0.209378	0.939031	No sample	1.96379	2	No sample	0.861782	0.975982	No sample	1.86923	2.03342	No sample	0.820287	0.992293	No sample	1.51851	0.90309	No sample	0.666379	0.4407
1.50959	18.1151	2	BRONCHITIS	3	1	AMOXICILLIN + CLAVULANIC ACID	2						RSV	Streptococcus pneumoniae				0	1	0	0	1	0	1.44716	1.98677	No sample	0.477121	1.63347	No sample	0.329695	0.822172	No sample	1.11394	1.94448	No sample	0.769745	0.978715	No sample	0.90309	1.96379	No sample	0.624044	0.988432	No sample	0	1.47712	No sample	0	0.743478
1.84384	22.126	2	BRONCHITIS	3	1	AMOXICILLIN + CLAVULANIC ACID	3						Enterovirus	Streptococcus pneumoniae				1	1	0	0	0	0	2.31387	1.78533	No sample	1.96848	1.74036	No sample	0.850733	0.974813	No sample	1.89763	1.69897	No sample	0.820111	0.951628	No sample	1.99123	1.60206	No sample	0.860562	0.897347	No sample	1.39794	1.54407	No sample	0.604157	0.864864
5.96438	71.5726	1	PHARYNGITIS	3	1	AMOXICILLIN + CLAVULANIC ACID	3						Streptococcus pneumoniae					0	0	0	0	1	0	2.32634	2.24551	No sample	2.33244	2.27646	No sample	1.00262	1.01378	No sample	0.60206	2.22531	No sample	0.258802	0.991003	No sample	0.477121	2.33646	No sample	0.205096	1.0405	No sample	0.60206	0	No sample	0.258802	0
3.81918	45.8301	1	PHARYNGITIS	3	1	AMOXICILLIN + CLAVULANIC ACID	3			AMOXICILLINE			RSV	Streptococcus pneumoniae				1	0	0	0	0	0	1.62325	1.32222	No sample	1.91381	1	No sample	1.179	0.756304	No sample	0.477121	1	No sample	0.29393	0.756304	No sample	0	1	No sample	0	0.756304	No sample	0.30103	0.69897	No sample	0.185449	0.528634
0.693151	8.31781	1	BRONCHIOLITIS	4	1	AMOXICILLIN + CLAVULANIC ACID	2						Haemophilus influenzae	Streptococcus pneumoniae				0	1	0	0	0	0	2.39794	2.27416	No sample	2.04532	1.92428	No sample	0.85295	0.84615	No sample	2.11727	2.22011	No sample	0.882954	0.976233	No sample	2.02119	1.94939	No sample	0.842886	0.857192	No sample	0	0.60206	No sample	0	0.26474
1.36438	16.3726	1	BRONCHIOLITIS	4	1	AMOXICILLIN + CLAVULANIC ACID	3						Streptococcus pneumoniae					0	0	0	1	1	0	1.8451	1.86332	No sample	1.81291	2.0569	No sample	0.982557	1.10389	No sample	1.62325	1.89763	No sample	0.879763	1.01841	No sample	1.81954	1.70757	No sample	0.98615	0.916411	No sample	0	0	No sample	0	0
1.23014	14.7616	2	BRONCHIOLITIS	4	1	AMOXICILLIN + CLAVULANIC ACID	3			No sample			Parainfluenzavirus 1	Streptococcus pneumoniae				0	0	0	1	0	1	2.2878	0	2.21484	2.24551	0	2.22011	0.981515	No growth	1.00238	2.21484	0	2.16732	0.96811	No growth	0.978542	2.21748	0	2.09691	0.969264	No growth	0.946753	1.17609	0	0	0.51407	No growth
2.93151	35.1781	2	BRONCHITIS	4	1	AMOXICILLIN + CLAVULANIC ACID	3						Streptococcus pneumoniae					0	0	0	0	1	0	2.04532	2.12057	No sample	2.01703	0.477121	No sample	0.986169	0.224996	No sample	2.07918	1.94448	No sample	1.01655	0.916961	No sample	1.93952	1.95904	No sample	0.94827	0.923826	No sample	2.09342	0	No sample	1.02352	0
3.55342	42.6411	2	BRONCHITIS	4	1	AMOXICILLIN + CLAVULANIC ACID	2						Rhinovirus	Streptococcus pneumoniae				0	1	0	0	0	0	1.47712	1.98227	No sample	1.04139	1.72428	No sample	0.705015	0.869849	No sample	1.23045	1.61278	No sample	0.833005	0.813604	No sample	0.845098	1.51851	No sample	0.572125	0.766048	No sample	0.60206	0	No sample	0.40759	0
2.39452	28.7342	1	BRONCHITIS	4	1	AMOXICILLIN + CLAVULANIC ACID	3			CEFADROXIL			Streptococcus pneumoniae					0	0	0	1	1	0	1.95904	2.32428	No sample	1.80618	2.26951	No sample	0.921971	0.976436	No sample	1.75587	2.2833	No sample	0.896293	0.982368	No sample	1.81954	2.37107	No sample	0.928793	1.02013	No sample	0.30103	2.11727	No sample	0.153662	0.910935
2.13973	25.6767	2	BRONCHITIS	4	1	AMOXICILLIN + CLAVULANIC ACID	2						Adenovirus	Rhinovirus	Streptococcus pneumoniae			0	1	0	1	0	0	1.39794	1.49136	No sample	1.34242	1.47712	No sample	0.960286	0.990451	No sample	1.27875	1.57978	No sample	0.914741	1.05929	No sample	0.845098	1.14613	No sample	0.604531	0.768511	No sample	0	0.477121	No sample	0	0.319923
2.8	33.6	2	PNEUMONIA	4	1	AMOXICILLIN + CLAVULANIC ACID	1	AMOXICILLIN + CLAVULANIC ACID					Streptococcus pneumoniae					0	1	0	1	0	0	1.63347	1.63347	No sample	1.51851	0.845098	No sample	0.929626	0.517364	No sample	1.59106	1.66276	No sample	0.974041	1.01793	No sample	1.51851	1.25527	No sample	0.929626	0.768471	No sample	1.62325	0.60206	No sample	0.993744	0.368578
2.68493	32.2192	1	ASTHMA WITH BACTERIAL SECONDARY INFECTION	5	1	AMOXICILLIN + CLAVULANIC ACID	3			CEFUROXIM			Enterovirus	RSV	Streptococcus pneumoniae			0	1	0	1	0	0	2.21484	1.32222	No sample	2.35984	1.30103	No sample	1.06546	0.983974	No sample	2.24551	1.14613	No sample	1.01385	0.866821	No sample	2.40824	1.20412	No sample	1.08732	0.910681	No sample	2.35025	1.30103	No sample	1.06113	0.983974
0.676712	8.12055	1	BRONCHIOLITIS	5	1	AMOXICILLIN + CLAVULANIC ACID	2						Parainfluenzavirus 4	Streptococcus pneumoniae				1	1	0	0	0	0	1.38021	2.32222	No sample	1.38021	2.31597	No sample	1	0.997309	No sample	0.30103	2.33445	No sample	0.218104	1.00527	No sample	0.69897	2.32634	No sample	0.506422	1.00177	No sample	0.60206	2.29003	No sample	0.436209	0.986141
2.08219	24.9863	1	BRONCHITIS	5	1	AMOXICILLIN + CLAVULANIC ACID	2			CEFACLOR			Parainfluenzavirus 3	Streptococcus pneumoniae				1	1	0	1	0	0	2.27646	No sample	No sample	2.35793	No sample	No sample	1.03579	No sample	No sample	2.35411	No sample	No sample	1.03411	No sample	No sample	2.28103	No sample	No sample	1.00201	No sample	No sample	1.69897	No sample	No sample	0.74632	No sample
2.05205	24.6247	1	BRONCHITIS	7	1	AMOXICILLIN + CLAVULANIC ACID	2						RSV	Streptococcus pneumoniae				1	1	0	0	0	0	1.86923	No sample	No sample	1.74036	No sample	No sample	0.931058	No sample	No sample	1.88081	No sample	No sample	1.0062	No sample	No sample	1.79934	No sample	No sample	0.96261	No sample	No sample	1.90849	No sample	No sample	1.021	No sample
4.59726	55.1671	2	BRONCHITIS	7	1	AMOXICILLIN + CLAVULANIC ACID	2			CEFIXIM			Streptococcus pneumoniae					1	1	1	0	0	0	0	No sample	No sample	0	No sample	No sample	No growth	No sample	No sample	0	No sample	No sample	No growth	No sample	No sample	0	No sample	No sample	No growth	No sample	No sample	0	No sample	No sample	No growth	No sample
1.20274	14.4329	2	NASOPHARYNGITIS	7	1	AMOXICILLIN + CLAVULANIC ACID	3			No sample			RSV	Streptococcus pneumoniae				0	1	0	0	0	0	1.32222	No sample	No sample	0.90309	No sample	No sample	0.683011	No sample	No sample	1.23045	No sample	No sample	0.930594	No sample	No sample	1	No sample	No sample	0.756304	No sample	No sample	1.07918	No sample	No sample	0.816189	No sample
3.25479	39.0575	2	BRONCHIOLITIS	1	1	AZITHROMYCIN	3						Human Metapneumovirus	Bocavirus	Mycoplasma pneumoniae	Streptococcus pneumoniae		1	1	1	0	0	0	2.38021	No sample	No sample	2.31387	No sample	No sample	0.972127	No sample	No sample	2.27646	No sample	No sample	0.956412	No sample	No sample	2.24797	No sample	No sample	0.944443	No sample	No sample	0	No sample	No sample	0	No sample
3.94247	47.3096	1	BRONCHITIS	2	1	AZITHROMYCIN	2						Haemophilus influenzae	Streptococcus pneumoniae				0	1	0	0	0	0	1.5563	0.90309	No sample	1.51851	0	No sample	0.975719	0	No sample	1.53148	0	No sample	0.98405	0	No sample	1.11394	0	No sample	0.715763	0	No sample	0.477121	0.477121	No sample	0.306574	0.528321
3.99178	47.9014	1	BRONCHITIS	2	1	AZITHROMYCIN	1	AMOXICILLIN + CLAVULANIC ACID		AMOXICILLINE			Enterovirus	Streptococcus pneumoniae				1	0	0	0	0	0	2.27875	2.42813	No sample	2.12057	2.4456	No sample	0.930585	1.00719	No sample	2.32634	2.44248	No sample	1.02088	1.00591	No sample	1.99123	2.49693	No sample	0.873822	1.02833	No sample	2.21484	2.52634	No sample	0.971954	1.04044
4.41096	52.9315	1	BRONCHITIS	2	1	AZITHROMYCIN	1	CEFACLOR					Human Metapneumovirus	Haemophilus influenzae	Streptococcus pneumoniae			0	1	0	1	0	0	1.95424	1.43136	No sample	0.60206	1.23045	No sample	0.308078	0.859634	No sample	1.38021	1.04139	No sample	0.706264	0.727553	No sample	1.90309	1.23045	No sample	0.973825	0.859634	No sample	1.17609	1	No sample	0.601814	0.698634
5.06027	60.7233	2	PHARYNGITIS	2	1	AZITHROMYCIN	1	AMOXICILLIN + CLAVULANIC ACID					Streptococcus pneumoniae					0	1	0	0	1	0	2.1959	1.34242	No sample	1.80618	0.30103	No sample	0.822524	0.224244	No sample	2.22272	1.47712	No sample	1.01221	1.10034	No sample	2.1959	1.41497	No sample	1	1.05404	No sample	1.88649	0.477121	No sample	0.859097	0.355418
3.48767	41.8521	1	NASOPHARYNGITIS	2	1	AZITHROMYCIN	2						Haemophilus influenzae	Streptococcus pneumoniae				0	0	0	1	1	0	2.11394	1.50515	No sample	1.77085	1.50515	No sample	0.837701	1	No sample	1.72428	1.44716	No sample	0.815668	0.961471	No sample	1.95424	1.49136	No sample	0.924454	0.990839	No sample	0	0	No sample	0	0
5.79178	69.5014	1	ASTHMA	1	1	CEFACLOR	1	CEPHALEXIN		CEPHALEXIN			Streptococcus pneumoniae					1	1	1	0	0	0	2	2.37107	No sample	2	2.36549	No sample	1	0.997647	No sample	1.97313	2.32015	No sample	0.986564	0.978524	No sample	1.96848	2.29003	No sample	0.984241	0.965824	No sample	0.30103	1.62325	No sample	0.150515	0.684607
0.673973	8.08767	2	BRONCHIOLITIS	1	1	CEFACLOR	2						Streptococcus pneumoniae					1	0	0	0	0	1	2.48996	No sample	No sample	1.51851	No sample	No sample	0.609855	No sample	No sample	2.53529	No sample	No sample	1.01821	No sample	No sample	2.44871	No sample	No sample	0.983433	No sample	No sample	0	No sample	No sample	0	No sample
0.652055	7.82466	1	BRONCHIOLITIS	1	1	CEFACLOR	2						Bocavirus	Streptococcus pneumoniae				1	0	0	0	1	0	1.75587	2.30535	No sample	0.30103	2.32015	No sample	0.171442	1.00642	No sample	1.79239	2.20683	No sample	1.0208	0.957262	No sample	1.81954	2.38202	No sample	1.03626	1.03326	No sample	0.60206	2.44248	No sample	0.342883	1.05948
3.12877	37.5452	1	BRONCHITIS	1	1	CEFACLOR	2						Streptococcus pneumoniae					1	1	0	0	0	0	2.63949	1.91908	No sample	2.6561	2.08636	No sample	1.00629	1.08717	No sample	2.51587	2.09342	No sample	0.953168	1.09085	No sample	2.58546	2.07188	No sample	0.979532	1.07962	No sample	0.845098	1.07918	No sample	0.320175	0.562344
4.92877	59.1452	1	PHARYNGITIS	1	1	CEFACLOR	3						Enterovirus	Haemophilus influenzae	Streptococcus pneumoniae			0	0	0	1	1	0	2.28103	1.60206	No sample	2.27184	1.66276	No sample	0.99597	1.03789	No sample	2.28103	1.76343	No sample	1	1.10073	No sample	2.41162	1.76343	No sample	1.05725	1.10073	No sample	0.69897	1.30103	No sample	0.306427	0.812098
3.27945	39.3534	1	PHARYNGITIS	1	1	CEFACLOR	3						Enterovirus	Rhinovirus	Mycoplasma pneumoniae	Haemophilus influenzae	Streptococcus pneumoniae	0	0	0	0	1	0	2.1959	1.70757	No sample	2.27646	1.4624	No sample	1.03669	0.85642	No sample	0	1.14613	No sample	0	0.671204	No sample	0	1.11394	No sample	0	0.652356	No sample	0	0	No sample	0	0
0.487671	5.85205	2	PHARYNGITIS	1	1	CEFACLOR	3			CEFADROXIL			Enterovirus	Coronavirus	Streptococcus pneumoniae			0	1	0	1	0	0	1.39794	2.28103	No sample	0.69897	0	No sample	0.5	0	No sample	1.04139	0	No sample	0.744948	0	No sample	0.90309	0	No sample	0.646015	0	No sample	0	0	No sample	0	0
3.1863	38.2356	1	PHARYNGITIS	1	1	CEFACLOR	3						Enterovirus	Streptococcus pneumoniae				1	0	0	1	0	0	1.77085	2.22531	No sample	1.43136	1.47712	No sample	0.808291	0.663782	No sample	1.17609	1.57978	No sample	0.664139	0.709916	No sample	1.38021	2.00432	No sample	0.779405	0.900693	No sample	1.25527	2.04139	No sample	0.708852	0.917352
2.87671	34.5205	2	NASOPHARYNGITIS	1	1	CEFACLOR	3						Enterovirus					0	1	0	1	0	0	2.50379	1.86923	No sample	2.40993	2.34439	No sample	0.962514	1.2542	No sample	2.40312	1.83885	No sample	0.959793	0.983746	No sample	2.35025	1.4624	No sample	0.938676	0.782352	No sample	0	0	No sample	0	0
0.613699	7.36438	1	NASOPHARYNGITIS	1	1	CEFACLOR	2						Streptococcus pneumoniae					0	1	0	0	1	0	2.61909	1.50515	No sample	1.6902	0	No sample	0.645336	0	No sample	2.71349	1.47712	No sample	1.03604	0.981378	No sample	2.40993	1.43136	No sample	0.92014	0.950978	No sample	2.53782	1.49136	No sample	0.968969	0.990839
0.906849	10.8822	2	NASOPHARYNGITIS	1	1	CEFACLOR	2						Rhinovirus	Streptococcus pneumoniae				0	1	0	0	1	0	2.3032	No sample	No sample	1.96848	No sample	No sample	0.854675	No sample	No sample	2.34439	No sample	No sample	1.01789	No sample	No sample	2.05308	No sample	No sample	0.891404	No sample	No sample	1.74036	No sample	No sample	0.755629	No sample
0.353425	4.2411	2	NASOPHARYNGITIS	1	1	CEFACLOR	2						Parainfluenzavirus 3					0	1	0	0	1	0	2.25042	2.16732	No sample	0.845098	0.954243	No sample	0.375529	0.440287	No sample	0.90309	1.17609	No sample	0.401298	0.542648	No sample	0.60206	1.30103	No sample	0.267532	0.600295	No sample	0.845098	1.07918	No sample	0.375529	0.497934
0.890411	10.6849	2	NASOPHARYNGITIS	1	1	CEFACLOR	2			No sample			Parainfluenzavirus 2	Streptococcus pneumoniae				0	1	0	0	0	0	1.95424	1.86332	No sample	1.85126	1.36173	No sample	0.947302	0.730806	No sample	1.68124	1.23045	No sample	0.860303	0.660352	No sample	1.73239	1.36173	No sample	0.886478	0.730806	No sample	0	0	No sample	0	0
4.72055	56.6466	1	ASTHMA WITH BACTERIAL SECONDARY INFECTION	2	1	CEFACLOR	3			CEPHALEXIN			Streptococcus pneumoniae					0	1	0	0	1	0	2.48287	1.36173	No sample	2.40483	1.41497	No sample	0.968569	1.0391	No sample	2.22011	1.57978	No sample	0.894169	1.16013	No sample	1.99123	1.50515	No sample	0.801984	1.10532	No sample	1.98677	1.4624	No sample	0.80019	1.07393
0.364384	4.3726	1	BRONCHIOLITIS	2	1	CEFACLOR	2						Parainfluenzavirus 1	Streptococcus pneumoniae				1	1	0	0	0	0	1.74036	1.79934	No sample	0.30103	0	No sample	0.17297	0	No sample	1.79934	1.81291	No sample	1.03389	1.00754	No sample	1.77815	1.72428	No sample	1.02171	0.958282	No sample	0	0.60206	No sample	0	0.3346
1.26575	15.189	2	BRONCHIOLITIS	2	1	CEFACLOR	3						Parainfluenzavirus 3	Streptococcus pneumoniae				0	1	0	1	0	0	1.41497	1.85126	No sample	0.954243	2.02531	No sample	0.674389	1.09402	No sample	1.54407	2.02938	No sample	1.09123	1.09622	No sample	0.845098	2.08991	No sample	0.597254	1.12891	No sample	1	1.91908	No sample	0.706727	1.03663
0.975342	11.7041	2	BRONCHIOLITIS	2	1	CEFACLOR	3						Mycoplasma pneumoniae	Streptococcus pneumoniae				1	1	1	0	0	0	2.04139	2.47276	No sample	2	2.14922	No sample	0.979723	0.869159	No sample	2.02531	2.32015	No sample	0.99212	0.938283	No sample	2.02938	2.49554	No sample	0.994117	1.00922	No sample	1.92428	2.22789	No sample	0.942631	0.900973
1.81918	21.8301	2	BRONCHIOLITIS	2	1	CEFACLOR	3			CEFADROXIL			Influenza Virus A	Enterovirus	Rhinovirus	Streptococcus pneumoniae		1	0	0	0	0	0	1.65321	1.74036	No sample	0.954243	2.06819	No sample	0.577205	1.18836	No sample	0.90309	1.54407	No sample	0.546264	0.88721	No sample	0.69897	1.94939	No sample	0.422795	1.12011	No sample	0.69897	1.90849	No sample	0.422795	1.0966
0.8	9.6	1	BRONCHIOLITIS	2	1	CEFACLOR	2						Rhinovirus	Parechovirus	Streptococcus pneumoniae			1	0	0	0	0	0	1.65321	1.57978	No sample	1	1.65321	No sample	0.604883	1.04648	No sample	1.5563	1.64345	No sample	0.941381	1.0403	No sample	1.32222	1.63347	No sample	0.799788	1.03398	No sample	1.5682	1.53148	No sample	0.948578	0.969423
2.44658	29.3589	1	BRONCHIOLITIS	2	1	CEFACLOR	1	CEFADROXIL		CEFADROXIL			Streptococcus pneumoniae					1	0	0	1	0	0	1.54407	1.38021	No sample	1.44716	1.14613	No sample	0.937237	0.8304	No sample	1.07918	1.25527	No sample	0.698921	0.909479	No sample	0.845098	1.14613	No sample	0.547319	0.8304	No sample	0	0	No sample	0	0
3.15068	37.8082	1	BRONCHITIS	2	1	CEFACLOR	1	CEFIXIM		CEFIXIM			Rhinovirus	Streptococcus pneumoniae				1	0	0	1	0	1	1.59106	1.4624	No sample	1.36173	1.44716	No sample	0.85586	0.989579	No sample	1.51851	1.47712	No sample	0.954401	1.01007	No sample	1.25527	1.39794	No sample	0.788951	0.955923	No sample	1.44716	0.778151	No sample	0.909553	0.532106
2.33973	28.0767	1	BRONCHITIS	2	1	CEFACLOR	1	CEFACLOR		No sample			Influenza Virus A	Enterovirus	Mycoplasma pneumoniae	Streptococcus pneumoniae		1	0	0	1	1	1	1.14613	0	No sample	1.23045	0	No sample	1.07357	No growth	No sample	1.17609	0	No sample	1.02614	No growth	No sample	1.30103	0	No sample	1.13515	No growth	No sample	1.20412	0	No sample	1.0506	No growth
0.652055	7.82466	1	BRONCHITIS	2	1	CEFACLOR	1	CEFACLOR					Influenza Virus A	Streptococcus pneumoniae				1	1	0	0	1	0	2.08991	1.27875	No sample	2.01703	1.41497	No sample	0.965132	1.10653	No sample	1.87506	1.44716	No sample	0.897199	1.13169	No sample	1.82607	1.34242	No sample	0.87376	1.04979	No sample	0.30103	1.25527	No sample	0.14404	0.981638
1.23562	14.8274	2	BRONCHITIS	2	1	CEFACLOR	3						Streptococcus pneumoniae					0	1	0	1	0	0	1.80618	1.94939	No sample	1.44716	1.88081	No sample	0.801226	0.964822	No sample	1.49136	2.03743	No sample	0.825699	1.04516	No sample	1.5682	1.96848	No sample	0.868242	1.00979	No sample	0.60206	0	No sample	0.333333	0
1.46849	17.6219	1	BRONCHITIS	2	1	CEFACLOR	2						Parainfluenzavirus 3	Streptococcus pneumoniae				1	1	0	1	0	0	1.62325	1.83885	No sample	1.39794	0.30103	No sample	0.861199	0.163706	No sample	1.64345	1.90309	No sample	1.01245	1.03494	No sample	1.23045	1.95424	No sample	0.758016	1.06275	No sample	0	0.845098	No sample	0	0.45958
2.75342	33.0411	2	BRONCHITIS	2	1	CEFACLOR	2						Coronavirus	Haemophilus influenzae	Streptococcus pneumoniae			0	0	0	0	0	0	1.44716	1.6902	No sample	0	1.68124	No sample	0	0.994702	No sample	0	1.66276	No sample	0	0.983766	No sample	0	1.69897	No sample	0	1.00519	No sample	0	0.30103	No sample	0	0.178104
2.16986	26.0384	1	BRONCHITIS	2	1	CEFACLOR	1	CEFACLOR		CEFACLOR			Streptococcus pneumoniae					1	0	0	0	0	0	1.27875	1.73239	No sample	1.73239	1.6721	No sample	1.35475	0.965195	No sample	1.4624	1.75587	No sample	1.14361	1.01355	No sample	1.38021	1.69897	No sample	1.07934	0.980707	No sample	0.69897	0	No sample	0.546603	0
4.06849	48.8219	2	BRONCHITIS	2	1	CEFACLOR	2						Influenza Virus A	Chlamydophila pneumoniae	Haemophilus influenzae	Streptococcus pneumoniae		0	0	0	1	0	0	1.63347	1.54407	No sample	1.5682	1.63347	No sample	0.960044	1.0579	No sample	1.77815	1.38021	No sample	1.08857	0.89388	No sample	1.60206	1.4624	No sample	0.980772	0.947107	No sample	0	0	No sample	0	0
2.93425	35.211	1	BRONCHITIS	2	1	CEFACLOR	2						Mycoplasma pneumoniae	Streptococcus pneumoniae				1	0	0	1	0	0	2.12057	1.94939	No sample	2.19866	1.90849	No sample	1.03682	0.979017	No sample	2.17026	1.90849	No sample	1.02343	0.979017	No sample	2.19866	1.87506	No sample	1.03682	0.961871	No sample	2.08991	1.87506	No sample	0.985537	0.961871
0.482192	5.7863	2	BRONCHITIS	2	1	CEFACLOR	2						Parainfluenzavirus 3	Streptococcus pneumoniae				1	0	0	1	0	0	2.0086	1.68124	No sample	0.845098	0.69897	No sample	0.42074	0.415746	No sample	1.50515	1.63347	No sample	0.749353	0.971585	No sample	1.11394	1.68124	No sample	0.554587	1	No sample	0.954243	0.60206	No sample	0.475078	0.358104
2.81918	33.8301	2	PHARYNGITIS	2	1	CEFACLOR	3						Parainfluenzavirus 4	Streptococcus pneumoniae				0	0	0	0	1	0	1.88081	2.04139	No sample	1.94939	1.32222	No sample	1.03646	0.647705	No sample	1.89763	1.97772	No sample	1.00894	0.968811	No sample	1.97313	1.94448	No sample	1.04908	0.952528	No sample	1.74819	1.88649	No sample	0.929485	0.924119
2.92055	35.0466	1	PHARYNGITIS	2	1	CEFACLOR	1	SPIRAMYCIN					Streptococcus pneumoniae					0	0	0	1	0	0	1.30103	1.43136	No sample	0.845098	1.25527	No sample	0.649561	0.876977	No sample	1.43136	1.25527	No sample	1.10018	0.876977	No sample	1.43136	1.14613	No sample	1.10018	0.800725	No sample	1.89763	0.60206	No sample	1.45856	0.42062
3.15342	37.8411	1	NASOPHARYNGITIS	2	1	CEFACLOR	2						Streptococcus pneumoniae					0	1	0	1	0	0	1.17609	1.88081	No sample	1.23045	1.75587	No sample	1.04622	0.933572	No sample	1.23045	1.83885	No sample	1.04622	0.977688	No sample	1.49136	1.77085	No sample	1.26807	0.941535	No sample	1.38021	1.79934	No sample	1.17356	0.956682
0.747945	8.97534	2	NASOPHARYNGITIS	2	1	CEFACLOR	2			CEFIXIM			Rhinovirus	Streptococcus pneumoniae				0	1	0	0	0	0	1.73239	2.11727	No sample	1.27875	2.25768	No sample	0.738143	1.06632	No sample	1.73239	2.16137	No sample	1	1.02083	No sample	1.51851	1.6902	No sample	0.876541	0.79829	No sample	0.30103	1.95904	No sample	0.173765	0.925267
2.73973	32.8767	1	NASOPHARYNGITIS	2	1	CEFACLOR	3			CEFIXIM			Parainfluenzavirus 4	Coronavirus	Streptococcus pneumoniae			0	0	0	1	0	0	1.4624	1.72428	No sample	1.36173	1.57978	No sample	0.931161	0.916201	No sample	1.49136	1.57978	No sample	1.01981	0.916201	No sample	1.36173	1.61278	No sample	0.931161	0.93534	No sample	0	1.07918	No sample	0	0.625875
1.61918	19.4301	2	NASOPHARYNGITIS	2	1	CEFACLOR	3						Streptococcus pneumoniae					0	1	0	0	1	0	1.5682	1.65321	No sample	1.53148	1.25527	No sample	0.976583	0.759293	No sample	1.54407	1.17609	No sample	0.984611	0.711398	No sample	1.44716	1.11394	No sample	0.922814	0.673805	No sample	1.51851	0.90309	No sample	0.968315	0.546264
1.2137	14.5644	1	NASOPHARYNGITIS	2	1	CEFACLOR	3			CEFADROXIL	CEFIXIM		Streptococcus pneumoniae					0	1	0	0	0	0	2.44248	1.96379	No sample	2.42325	2.02938	No sample	0.992125	1.0334	No sample	2.38382	1.96848	No sample	0.975982	1.00239	No sample	2.25768	1.91381	No sample	0.924339	0.974552	No sample	1.95424	0.30103	No sample	0.800106	0.15329
8.40548	100.866	2	NASOPHARYNGITIS	2	1	CEFACLOR	2						Haemophilus influenzae					0	1	0	1	0	0	2.04532	1.39794	No sample	1.60206	1.23045	No sample	0.78328	0.880187	No sample	1.64345	1.20412	No sample	0.803517	0.861353	No sample	1.64345	1.25527	No sample	0.803517	0.897944	No sample	0.30103	0.30103	No sample	0.14718	0.215338
2.93151	35.1781	1	NASOPHARYNGITIS	2	1	CEFACLOR	3						Rhinovirus	Streptococcus pneumoniae				0	1	0	0	0	0	1.96848	2.16137	No sample	2.02938	2.11394	No sample	1.03094	0.978058	No sample	1.99123	2.14922	No sample	1.01155	0.994379	No sample	2.01703	2.15836	No sample	1.02466	0.998609	No sample	0	0	No sample	0	0
1.31233	15.7479	1	BRONCHITIS	3	1	CEFACLOR	3			CEFIXIM			Rhinovirus	Bocavirus	Streptococcus pneumoniae			0	1	0	0	1	0	2.30535	2.23805	No sample	1.97772	2.2014	No sample	0.857884	0.983625	No sample	2.29667	2.3075	No sample	0.996232	1.03103	No sample	2.17026	2.3032	No sample	0.941402	1.02911	No sample	1.85733	1.96379	No sample	0.805661	0.877456
1.19452	14.3342	2	BRONCHITIS	3	1	CEFACLOR	1	CEFACLOR		CEFADROXIL			Haemophilus influenzae	Streptococcus pneumoniae				1	0	0	1	0	0	2.08991	2.26245	No sample	1.93952	2.17898	No sample	0.928042	0.963105	No sample	1.5563	2.20952	No sample	0.744676	0.976602	No sample	1.61278	2.23553	No sample	0.771702	0.9881	No sample	1.61278	1.74819	No sample	0.771702	0.772696
0.646575	7.7589	1	BRONCHITIS	3	1	CEFACLOR	3						Adenovirus	Streptococcus pneumoniae				0	0	0	1	0	0	1.30103	1.41497	No sample	1.04139	0	No sample	0.800437	0	No sample	0.778151	0.90309	No sample	0.598104	0.638238	No sample	0.69897	0.845098	No sample	0.537244	0.597254	No sample	0	1.04139	No sample	0	0.73598
0.706849	8.48219	2	NASOPHARYNGITIS	3	1	CEFACLOR	2						Rhinovirus	Streptococcus pneumoniae				0	1	0	0	0	0	2.64048	1.53148	No sample	0	0	No sample	0	0	No sample	0.30103	0	No sample	0.114006	0	No sample	0.30103	0	No sample	0.114006	0	No sample	0	0	No sample	0	0
1.43288	17.1945	1	BRONCHITIS	4	1	CEFACLOR	3						Influenza Virus A	Enterovirus	Rhinovirus	Streptococcus pneumoniae		0	1	0	0	0	0	2.11394	1.65321	No sample	2.13354	1.77085	No sample	1.00927	1.07116	No sample	2.11394	1.73239	No sample	1	1.0479	No sample	2.07555	1.83885	No sample	0.981837	1.11229	No sample	2.08991	1.73239	No sample	0.988629	1.0479
2.83014	33.9616	2	BRONCHITIS	4	1	CEFACLOR	2						RSV	Streptococcus pneumoniae				0	0	0	1	1	1	1.51851	1.54407	No sample	1.32222	1.54407	No sample	0.870732	1	No sample	1.07918	1.20412	No sample	0.710682	0.779836	No sample	0.69897	0.954243	No sample	0.460299	0.618005	No sample	0	1	No sample	0	0.64764
0.564384	6.7726	1	BRONCHIOLITIS	1	1	CEFADROXIL	2			CEFUROXIM			Streptococcus pneumoniae					1	0	0	0	0	0	2	No sample	1.44716	1.96848	No sample	1.47712	0.984241	No sample	1.0207	1.88649	No sample	1.17609	0.943245	No sample	0.81269	1.91381	No sample	1.50515	0.956907	No sample	1.04007	1.89763	No sample	0.30103	0.948814	No sample
2.83836	34.0603	1	BRONCHITIS	1	1	CEFADROXIL	3			CEFACLOR			Coronavirus	Streptococcus pneumoniae				1	0	0	0	0	0	2.25285	1.38021	No sample	2.11394	1.11394	No sample	0.938341	0.807082	No sample	2.16435	1	No sample	0.960716	0.724527	No sample	2.12385	1.04139	No sample	0.942739	0.754517	No sample	1.83885	1.07918	No sample	0.816231	0.781896
0.775342	9.30411	1	BRONCHIOLITIS	2	1	CEFADROXIL	2						Streptococcus pneumoniae					0	1	0	1	0	0	2.38021	1.85126	1.30103	2.44091	1.41497	0.778151	1.0255	0.764331	0.598104	2.44404	1.716	1.34242	1.02682	0.926939	1.03182	2.20952	1.77815	1.27875	0.928285	0.96051	0.982878	2.31387	1.47712	0.954243	0.972127	0.797901
1.06575	12.789	2	BRONCHITIS	2	1	CEFADROXIL	2						Parainfluenzavirus 4	Streptococcus pneumoniae				0	1	0	0	0	0	1.87506	1.94448	No sample	1.70757	1.9345	No sample	0.910674	0.994865	No sample	1.76343	1.92428	No sample	0.940464	0.98961	No sample	1.716	1.87506	No sample	0.915172	0.964298	No sample	1.77085	1.44716	No sample	0.944424	0.744238
1.11781	13.4137	1	PNEUMONIA	2	1	CEFADROXIL	2						Human Metapneumovirus	Streptococcus pneumoniae				1	1	0	0	0	0	2.20412	2.26007	No sample	2.00432	2.19312	No sample	0.909352	0.970378	No sample	2.09342	2.26951	No sample	0.949777	1.00418	No sample	2.11727	2.21219	No sample	0.960597	0.978813	No sample	1.95904	2.27416	No sample	0.888809	1.00623
0.986301	11.8356	1	BRONCHIOLITIS	3	1	CEFADROXIL	3						Enterovirus	Rhinovirus	Bocavirus	Mycoplasma pneumoniae	Streptococcus pneumoniae	0	1	0	0	0	0	2.12385	1.83885	1.36173	0.778151	1.79239	0.90309	0.366387	0.974736	0.663194	0.845098	1.73239	1.07918	0.397908	0.942108	0.792509	1.14613	1.63347	1.04139	0.539646	0.88831	0.764758	0.954243	0.30103	0	0.449298	0.163706
0.487671	5.85205	1	BRONCHIOLITIS	7	1	CEFADROXIL	2						Rhinovirus					1	0	1	0	0	1	1.99564	No sample	No sample	1.4624	No sample	No sample	0.732798	No sample	No sample	1.76343	No sample	No sample	0.883642	No sample	No sample	1.76343	No sample	No sample	0.883642	No sample	No sample	0	No sample	No sample	0	No sample
0.706849	8.48219	1	BRONCHIOLITIS	1	1	CEFIXIM	2						Rhinovirus	Streptococcus pneumoniae				1	0	0	0	0	1	1.51851	1.66276	No sample	1.23045	1.75587	No sample	0.810298	1.056	No sample	1.47712	1.72428	No sample	0.972741	1.037	No sample	1.30103	1.80618	No sample	0.856778	1.08626	No sample	0.60206	1.6902	No sample	0.39648	1.0165
0.561644	6.73973	1	BRONCHIOLITIS	1	1	CEFIXIM	2						Parainfluenzavirus 3	Streptococcus pneumoniae				1	1	1	0	0	0	2.18184	1.92942	No sample	0.477121	1.9345	No sample	0.218678	1.00263	No sample	1.41497	2.01703	No sample	0.648522	1.04541	No sample	2.14613	1.83885	No sample	0.983631	0.953058	No sample	2.07188	1.95424	No sample	0.949602	1.01287
0.767123	9.20548	1	BRONCHIOLITIS	1	1	CEFIXIM	2						Rhinovirus	Streptococcus pneumoniae				0	1	0	0	0	0	2.29885	0	No sample	1.62325	0	No sample	0.706113	No growth	No sample	2.15836	0	No sample	0.938887	No growth	No sample	2.25285	0	No sample	0.97999	No growth	No sample	1.98677	0	No sample	0.864245	No growth
1.67123	20.0548	1	BRONCHIOLITIS	1	1	CEFIXIM	3			CEFACLOR			Adenovirus	Rhinovirus	Streptococcus pneumoniae			1	0	0	0	0	0	1	1.98227	0	0.60206	0	0	0.60206	0	No growth	0.477121	1.95904	0	0.477121	0.988281	No growth	0.30103	1.97313	0	0.30103	0.995387	No growth	0.30103	1.76343	0	0.30103	0.8896
0.545205	6.54247	1	BRONCHIOLITIS	1	1	CEFIXIM	2						Adenovirus	Streptococcus pneumoniae				0	1	0	0	0	0	2.31597	1.53148	1.54407	2.26245	1.30103	1.11394	0.976891	0.849525	0.721434	2.31175	1.41497	1.36173	0.998179	0.923926	0.881909	2.37475	1.39794	1.5682	1.02538	0.912804	1.01563	0	1.36173	1.65321	0	0.889159
3.34247	40.1096	1	BRONCHITIS	1	1	CEFIXIM	2						Haemophilus influenzae	Streptococcus pneumoniae				1	1	1	0	0	0	1.78533	1.89763	No sample	1.49136	1.66276	No sample	0.835342	0.87623	No sample	1.4624	1.6902	No sample	0.819119	0.890689	No sample	0.477121	0.60206	No sample	0.267245	0.31727	No sample	1.38021	1.57978	No sample	0.773085	0.832505
0.912329	10.9479	2	BRONCHITIS	1	1	CEFIXIM	1	AMOXICILLIN + CLAVULANIC ACID		AMOXICILLINE			Rhinovirus	Streptococcus pneumoniae				0	0	0	0	0	0	1.39794	1.79239	No sample	1.25527	1.74819	No sample	0.897944	0.975338	No sample	1.34242	1.81954	No sample	0.960286	1.01515	No sample	1.41497	1.93952	No sample	1.01218	1.08208	No sample	1.23045	1.716	No sample	0.880187	0.957382
2.09041	25.0849	2	BRONCHITIS	1	1	CEFIXIM	3						Streptococcus pneumoniae					1	0	0	0	0	0	1.88081	1.85733	No sample	1.23045	1.8451	No sample	0.654211	0.993413	No sample	1.88649	1.85733	No sample	1.00302	1	No sample	2.02531	2.05308	No sample	1.07682	1.10539	No sample	0.845098	0	No sample	0.449326	0
2.19726	26.3671	1	BRONCHITIS	1	1	CEFIXIM	2						RSV	Haemophilus influenzae	Streptococcus pneumoniae			1	0	0	0	0	0	1.74036	0	No sample	1.75587	0	No sample	1.00891	No growth	No sample	0	0	No sample	0	No growth	No sample	0	0	No sample	0	No growth	No sample	0	0	No sample	0	No growth
2.91233	34.9479	1	BRONCHITIS	1	1	CEFIXIM	3						Haemophilus influenzae	Streptococcus pneumoniae				0	1	0	0	0	0	1.98227	1.64345	No sample	1.9345	1.75587	No sample	0.9759	1.06841	No sample	0	1.38021	No sample	0	0.839824	No sample	0.69897	1.5563	No sample	0.352611	0.946971	No sample	0.30103	1.50515	No sample	0.151861	0.915846
1.67945	20.1534	2	BRONCHITIS	1	1	CEFIXIM	2						Rhinovirus	Streptococcus pneumoniae				1	0	0	0	0	0	1.65321	1.79239	No sample	1.51851	1.6721	No sample	0.918523	0.932886	No sample	1.5682	1.69897	No sample	0.948578	0.947879	No sample	1.69897	1.74819	No sample	1.02768	0.975338	No sample	0	1.68124	No sample	0	0.937988
3.72603	44.7123	2	BRONCHITIS	1	1	CEFIXIM	3						RSV	Streptococcus pneumoniae				1	0	0	1	0	0	2.16732	1.79239	No sample	2.09691	1.77815	No sample	0.967514	0.992055	No sample	2.13988	1.79934	No sample	0.98734	1.00388	No sample	2.15229	1.78533	No sample	0.993066	0.99606	No sample	1.4624	1.78533	No sample	0.67475	0.99606
2.65753	31.8904	1	BRONCHITIS	1	1	CEFIXIM	2						Parainfluenzavirus 3	Haemophilus influenzae	Streptococcus pneumoniae			1	0	0	1	0	0	2.32838	2.08991	No sample	0	1.64345	No sample	0	0.786377	No sample	0.954243	1.83885	No sample	0.409831	0.879872	No sample	1.30103	1.90309	No sample	0.558771	0.910611	No sample	1.86923	1.90849	No sample	0.802804	0.913192
0.983562	11.8027	1	BRONCHITIS	1	1	CEFIXIM	2						Parainfluenzavirus 1	Streptococcus pneumoniae				0	0	0	0	0	0	1.34242	2.02531	No sample	1.14613	1.95904	No sample	0.853776	0.967282	No sample	1.25527	1.50515	No sample	0.93508	0.743172	No sample	1.07918	1.49136	No sample	0.803906	0.736364	No sample	1.11394	0.954243	No sample	0.829801	0.47116
5	60	1	BRONCHITIS	1	1	CEFIXIM	1	SPIRAMYCIN					Enterovirus	Human Metapneumovirus	Haemophilus influenzae	Streptococcus pneumoniae		0	0	1	0	0	0	1.68124	1.5682	No sample	1.73239	1.47712	No sample	1.03043	0.94192	No sample	1.57978	1.47712	No sample	0.939653	0.94192	No sample	1.57978	1.5682	No sample	0.939653	1	No sample	0.778151	1.11394	No sample	0.462843	0.710332
3.7726	45.2712	2	BRONCHITIS	1	1	CEFIXIM	2						Streptococcus pneumoniae					0	0	0	0	0	1	1.23045	1.86332	1.54407	0.477121	1.86923	1.50515	0.387762	1.00317	0.974795	1.20412	1.85733	1.51851	0.978602	0.996785	0.98345	1.11394	1.83885	1.34242	0.905315	0.986866	0.869406	0.30103	1.8451	0	0.244651	0.990219
1.65205	19.8247	1	BRONCHITIS	1	1	CEFIXIM	3			CEFADROXIL	CEFACLOR	CEFIXIM	Adenovirus	Enterovirus	Rhinovirus	Streptococcus pneumoniae		1	1	0	0	0	0	2.21748	1.6902	No sample	2.13672	1.62325	No sample	0.963579	0.960391	No sample	2.10721	1.72428	No sample	0.950271	1.02016	No sample	2.22011	1.6902	No sample	1.00118	1	No sample	2.12385	1.64345	No sample	0.957775	0.972344
3.48219	41.7863	2	NASOPHARYNGITIS	1	1	CEFIXIM	2						Streptococcus pneumoniae					0	1	0	0	0	0	1.99123	1.98227	No sample	1.49136	1.79239	No sample	0.748967	0.904211	No sample	2.11394	1.82607	No sample	1.06163	0.921203	No sample	1.8451	1.80618	No sample	0.926614	0.911167	No sample	1.53148	1.77815	No sample	0.769114	0.897027
2.12329	25.4795	1	NASOPHARYNGITIS	1	1	CEFIXIM	2						Enterovirus	Rhinovirus	Streptococcus pneumoniae			0	1	0	1	0	0	1.32222	1.69897	No sample	1.38021	1.64345	No sample	1.04386	0.967323	No sample	1.43136	1.61278	No sample	1.08255	0.949272	No sample	1.36173	1.77815	No sample	1.02988	1.04661	No sample	0	1.716	No sample	0	1.01003
4.11781	49.4137	1	NASOPHARYNGITIS	1	1	CEFIXIM	2			CEPHALEXIN			Mycoplasma pneumoniae	Streptococcus pneumoniae				0	1	0	0	0	0	2.25285	1.97772	No sample	1.62325	1.27875	No sample	0.72053	0.646579	No sample	2.26245	2.04922	No sample	1.00426	1.03615	No sample	2.20412	2.09342	No sample	0.978368	1.0585	No sample	2.23805	2.11059	No sample	0.993427	1.06718
4.96438	59.5726	1	NASOPHARYNGITIS	1	1	CEFIXIM	3			CEPHALEXIN			Rhinovirus	Haemophilus influenzae	Streptococcus pneumoniae			0	0	0	0	0	1	0.90309	2.12057	1	0.477121	1.62325	0.778151	0.528321	0.765476	0.778151	0.954243	2.10037	0.778151	1.05664	0.990473	0.778151	0.477121	2.10721	0.778151	0.528321	0.993698	0.778151	0	1.95424	0	0	0.921563
1.2274	14.7288	1	NASOPHARYNGITIS	1	1	CEFIXIM	1	AMOXICILLIN + CLAVULANIC ACID		CEFIXIM			Enterovirus	Streptococcus pneumoniae				0	0	0	1	0	0	1.38021	1.716	No sample	1.25527	1.47712	No sample	0.909479	0.860792	No sample	1.38021	1.716	No sample	1	1	No sample	1.36173	1.73239	No sample	0.986608	1.00955	No sample	1.38021	1.50515	No sample	1	0.877125
2.43288	29.1945	2	BRONCHIOLITIS	2	1	CEFIXIM	2						Influenza Virus A	Streptococcus pneumoniae				0	0	0	1	0	0	1.73239	1.64345	No sample	1.6902	1.34242	No sample	0.975642	0.816831	No sample	1.80618	1.81291	No sample	1.04259	1.10311	No sample	1.74036	1.76343	No sample	1.0046	1.073	No sample	0.60206	1.47712	No sample	0.347531	0.898791
1.18356	14.2027	1	BRONCHIOLITIS	2	1	CEFIXIM	2			No sample			Streptococcus pneumoniae					1	1	1	0	0	0	2.02119	1.4624	No sample	1.94448	1.80618	No sample	0.962049	1.23508	No sample	1.98677	1.6721	No sample	0.982972	1.14339	No sample	1.77815	1.79239	No sample	0.879755	1.22565	No sample	0	1.59106	No sample	0	1.08798
0.690411	8.28493	1	BRONCHIOLITIS	2	1	CEFIXIM	3			CEFADROXIL			Streptococcus pneumoniae					1	0	0	0	0	1	1.87506	2.40312	No sample	1.6902	2.0607	No sample	0.901408	0.857509	No sample	1.8451	2.23553	No sample	0.98402	0.930261	No sample	1.97772	2.31175	No sample	1.05475	0.96198	No sample	1.14613	2.13672	No sample	0.611248	0.889144
1.2	14.4	2	BRONCHIOLITIS	2	1	CEFIXIM	2						Adenovirus	Rhinovirus	Streptococcus pneumoniae			1	0	0	0	0	0	1.86332	1.83251	No sample	1.78533	1.81954	No sample	0.958143	0.992925	No sample	1.80618	1.73239	No sample	0.969333	0.945367	No sample	1.716	1.63347	No sample	0.920937	0.891384	No sample	1.72428	0	No sample	0.925377	0
0.610959	7.33151	2	BRONCHIOLITIS	2	1	CEFIXIM	2			AMOXICILLINE			Parainfluenzavirus 3	Streptococcus pneumoniae				0	0	0	0	0	0	1.53148	1.5682	No sample	0	1.53148	No sample	0	0.976583	No sample	0.954243	1.53148	No sample	0.623086	0.976583	No sample	0	1.54407	No sample	0	0.984611	No sample	0	1.4624	No sample	0	0.932532
1.22192	14.663	1	BRONCHIOLITIS	2	1	CEFIXIM	3						Parainfluenzavirus 3	Streptococcus pneumoniae				1	0	0	0	0	0	1.78533	0	No sample	1.49136	0	No sample	0.835342	No growth	No sample	1.17609	0	No sample	0.658753	No growth	No sample	1.11394	0	No sample	0.623943	No growth	No sample	1.27875	0	No sample	0.716256	No growth
1.41644	16.9973	2	BRONCHIOLITIS	2	1	CEFIXIM	2						Adenovirus	Parainfluenzavirus 3	Streptococcus pneumoniae			0	1	0	0	0	0	1.716	1.36173	0	1.5563	1.34242	0	0.906934	0.985823	No growth	1.70757	1.11394	0	0.995086	0.818037	No growth	1.61278	0.90309	0	0.939849	0.663194	No growth	0.778151	1.30103	0	0.453467	0.955426
0.663014	7.95616	1	BRONCHITIS	2	1	CEFIXIM	2						Rhinovirus	Haemophilus influenzae	Streptococcus pneumoniae			0	1	0	0	0	0	1.65321	1.79934	No sample	1.62325	1.43136	No sample	0.981876	0.795494	No sample	1.32222	1.9345	No sample	0.799788	1.07512	No sample	1	1.95904	No sample	0.604883	1.08876	No sample	0.778151	1.80618	No sample	0.47069	1.0038
4.16712	50.0055	1	BRONCHITIS	2	1	CEFIXIM	2						Human Metapneumovirus	Streptococcus pneumoniae				1	1	1	0	0	0	2.25527	1.83885	No sample	0	1.70757	No sample	0	0.928608	No sample	0	1.85126	No sample	0	1.00675	No sample	0	1.66276	No sample	0	0.904238	No sample	0	1.88081	No sample	0	1.02282
3.10959	37.3151	1	BRONCHITIS	2	1	CEFIXIM	2						Rhinovirus	Haemophilus influenzae	Streptococcus pneumoniae			1	0	0	0	0	1	1.23045	2.08991	No sample	1.20412	0.845098	No sample	0.978602	0.404371	No sample	1.20412	1.88649	No sample	0.978602	0.902668	No sample	1.30103	1.85126	No sample	1.05736	0.88581	No sample	0	1.92428	No sample	0	0.92075
2.81918	33.8301	2	BRONCHITIS	2	1	CEFIXIM	3			CEFIXIM			Streptococcus pneumoniae					0	1	0	0	0	0	1.99123	2.02938	No sample	1.88081	1.90309	No sample	0.944551	0.937767	No sample	1.88649	1.61278	No sample	0.947402	0.794716	No sample	1.85126	1.63347	No sample	0.929708	0.804909	No sample	0.778151	1.59106	No sample	0.39079	0.784014
1.92603	23.1123	1	BRONCHITIS	2	1	CEFIXIM	3						Streptococcus pneumoniae					0	0	0	0	0	0	1.81291	1.716	No sample	1.89763	1.4624	No sample	1.04673	0.852212	No sample	1.87506	1.68124	No sample	1.03428	0.979742	No sample	1.80618	1.6902	No sample	0.996286	0.984961	No sample	1.61278	1.64345	No sample	0.889609	0.957721
1.67945	20.1534	2	BRONCHITIS	2	1	CEFIXIM	3			No sample			Parainfluenzavirus 3	Streptococcus pneumoniae				0	1	0	0	0	0	1.80618	2.10037	No sample	1.83885	1.98677	No sample	1.01809	0.945915	No sample	1.61278	1.39794	No sample	0.892925	0.665568	No sample	1.54407	1.6721	No sample	0.854881	0.796097	No sample	0.954243	1.47712	No sample	0.528321	0.703267
0.915068	10.9808	1	BRONCHITIS	2	1	CEFIXIM	2						RSV	Streptococcus pneumoniae				0	1	0	0	0	0	2.08991	0	No sample	2.16137	0	No sample	1.03419	No growth	No sample	2.07555	0	No sample	0.99313	No growth	No sample	2.10037	0	No sample	1.00501	No growth	No sample	0	0	No sample	0	No growth
3.59452	43.1342	1	BRONCHITIS	2	1	CEFIXIM	3			AMOXICILLINE			Streptococcus pneumoniae					0	0	0	0	0	0	2.11727	2.33244	No sample	2.15229	2.27184	No sample	1.01654	0.97402	No sample	2.04532	2.28103	No sample	0.966018	0.977961	No sample	2.14613	2.25527	No sample	1.01363	0.966916	No sample	0.477121	2.09342	No sample	0.225347	0.897525
2.16438	25.9726	2	BRONCHITIS	2	1	CEFIXIM	2						Adenovirus	Enterovirus	Human Metapneumovirus	Rhinovirus	Streptococcus pneumoniae	1	0	0	0	0	1	1.20412	2.37291	No sample	1.60206	2.40993	No sample	1.33048	1.0156	No sample	2.17898	2.47567	No sample	1.8096	1.04331	No sample	2.2014	2.45637	No sample	1.82822	1.03517	No sample	2.18469	2.4183	No sample	1.81435	1.01913
2.9863	35.8356	1	BRONCHITIS	2	1	CEFIXIM	2						Rhinovirus	Haemophilus influenzae	Streptococcus pneumoniae			1	0	0	0	0	1	2.16732	2.13354	No sample	2.15534	2.04922	No sample	0.994472	0.960478	No sample	1.49136	2.22011	No sample	0.688114	1.04058	No sample	1.88649	2.11394	No sample	0.870427	0.990815	No sample	0.477121	2.02531	No sample	0.220144	0.949271
1.06301	12.7562	2	BRONCHITIS	2	1	CEFIXIM	2						Parainfluenzavirus 2	Coronavirus	Haemophilus influenzae	Streptococcus pneumoniae		0	1	0	0	1	0	2.37291	2.49693	No sample	2.47422	2.42975	No sample	1.04269	0.973096	No sample	2.49554	2.50786	No sample	1.05168	1.00438	No sample	2.47129	2.40483	No sample	1.04146	0.963116	No sample	0	2.56348	No sample	0	1.02665
3.18356	38.2027	1	BRONCHITIS	2	1	CEFIXIM	3						Parainfluenzavirus 3	Streptococcus pneumoniae				0	1	0	0	0	0	2.2014	2.27184	2.29447	1.5563	1.75587	2.09691	0.706961	0.772886	0.913899	1.66276	1.94448	1.66276	0.755319	0.855906	0.724682	1.64345	1.94939	1.83251	0.74655	0.858066	0.798665	0	1.8451	0	0	0.81216
2.77808	33.337	1	BRONCHITIS	2	1	CEFIXIM	3						Rhinovirus	Haemophilus influenzae	Streptococcus pneumoniae			1	1	1	0	0	0	2.0569	1.53148	1.36173	1.79934	1.25527	1.5563	0.874781	0.819647	1.14289	2.08991	1.38021	1.4624	1.01604	0.901228	1.07393	2.04922	1.5563	1.39794	0.996263	1.01621	1.02659	2.03342	1.43136	0	0.988584	0.934628
4.87397	58.4877	2	PHARYNGITIS	2	1	CEFIXIM	2						Influenza Virus A	Haemophilus influenzae	Streptococcus pneumoniae			0	1	0	1	0	0	1.27875	1.91908	No sample	1.47712	1.91381	No sample	1.15513	0.997257	No sample	0	0.30103	No sample	0	0.156862	No sample	0	0	No sample	0	0	No sample	0	0	No sample	0	0
4.56164	54.7397	1	PHARYNGITIS	2	1	CEFIXIM	1	CEFUROXIM		CEFUROXIM			Enterovirus	Human Metapneumovirus	Coronavirus	Streptococcus pneumoniae		0	1	0	0	0	0	1.99123	1.50515	No sample	1.43136	0	No sample	0.718835	0	No sample	1.8451	1.11394	No sample	0.926614	0.740088	No sample	1.89763	1.47712	No sample	0.952994	0.981378	No sample	1.74819	1.36173	No sample	0.877946	0.904712
2.0274	24.3288	1	NASOPHARYNGITIS	2	1	CEFIXIM	1	CEFIXIM					Rhinovirus	Streptococcus pneumoniae				0	1	0	0	0	0	1.95904	2.21484	No sample	0.30103	1.62325	No sample	0.153662	0.732896	No sample	0.477121	2.02531	No sample	0.243548	0.914424	No sample	0	1.8451	No sample	0	0.83306	No sample	0	1.27875	No sample	0	0.577356
4.09315	49.1178	1	NASOPHARYNGITIS	2	1	CEFIXIM	2						Rhinovirus	Streptococcus pneumoniae				0	1	0	0	0	0	2.11727	2.10721	No sample	1.59106	1.34242	No sample	0.751469	0.637062	No sample	2.07918	2.08991	No sample	0.98201	0.991788	No sample	2.06446	2.0607	No sample	0.975056	0.977927	No sample	1.72428	2.01284	No sample	0.814386	0.955214
4.32055	51.8466	1	NASOPHARYNGITIS	2	1	CEFIXIM	2						Adenovirus	Rhinovirus	Streptococcus pneumoniae			0	0	0	0	0	1	2.29667	2.1038	2.37658	2.0569	1.99564	2.14301	0.895605	0.948584	0.901723	0	1.41497	2.13354	0	0.672579	0.897736	0	1.92942	2.233	0	0.91711	0.939585	0	2.29226	0.954243	0	1.08958
1.05205	12.6247	2	NASOPHARYNGITIS	2	1	CEFIXIM	3						Streptococcus pneumoniae					0	0	0	0	1	0	2.0086	1.60206	No sample	2.1271	1.41497	No sample	1.059	0.883221	No sample	2.01284	1.53148	No sample	1.00211	0.955944	No sample	1.99564	1.5682	No sample	0.993545	0.978866	No sample	1.8451	1.5563	No sample	0.918599	0.971438
1.11233	13.3479	1	NASOPHARYNGITIS	2	1	CEFIXIM	3						Streptococcus pneumoniae					1	0	0	0	0	0	1.62325	2.04139	No sample	0	1.54407	No sample	0	0.75638	No sample	0.60206	2.13672	No sample	0.370898	1.0467	No sample	0	2.05308	No sample	0	1.00572	No sample	0	1.72428	No sample	0	0.844657
0.728767	8.74521	2	NASOPHARYNGITIS	2	1	CEFIXIM	2						Rhinovirus	Streptococcus pneumoniae				0	1	0	0	0	0	1.716	1.49136	No sample	1.76343	1.4624	No sample	1.02764	0.980579	No sample	1.96379	1.59106	No sample	1.1444	1.06685	No sample	1.5563	1.86923	No sample	0.906934	1.25337	No sample	1.80618	1.39794	No sample	1.05255	0.937358
2.67397	32.0877	1	NASOPHARYNGITIS	2	1	CEFIXIM	2						Rhinovirus	Streptococcus pneumoniae				0	1	0	0	1	0	0	2.07188	No sample	0	1.47712	No sample	No growth	0.712937	No sample	0	0	No sample	No growth	0	No sample	0	0	No sample	No growth	0	No sample	0	0	No sample	No growth	0
0.854795	10.2575	1	NASOPHARYNGITIS	2	1	CEFIXIM	2						Parainfluenzavirus 2	Streptococcus pneumoniae				0	1	0	0	1	0	1.32222	1.39794	No sample	1.38021	1.43136	No sample	1.04386	1.02391	No sample	1.30103	1.34242	No sample	0.983974	0.960286	No sample	1.54407	0	No sample	1.16779	0	No sample	0	1.50515	No sample	0	1.07669
0.690411	8.28493	1	NASOPHARYNGITIS	2	1	CEFIXIM	2						Rhinovirus	Streptococcus pneumoniae				0	1	0	0	1	0	2.0086	2.04532	No sample	1.6902	0	No sample	0.84148	0	No sample	1.87506	2.10037	No sample	0.933516	1.02691	No sample	2.07188	2.0607	No sample	1.03151	1.00752	No sample	1.91381	1.99564	No sample	0.95281	0.975707
2.66301	31.9562	1	NASOPHARYNGITIS	2	1	CEFIXIM	2			CEFADROXIL			Bordetella parapertussis	Streptococcus pneumoniae				0	1	0	0	0	0	1.53148	1.86923	No sample	1.51851	1.83885	No sample	0.991534	0.983746	No sample	1.38021	1.90309	No sample	0.901228	1.01811	No sample	1.49136	1.68124	No sample	0.973805	0.899429	No sample	1.47712	0.60206	No sample	0.964506	0.32209
3.01918	36.2301	2	NASOPHARYNGITIS	2	1	CEFIXIM	3						Adenovirus	Rhinovirus	Streptococcus pneumoniae			0	1	0	0	0	0	1.61278	2	No sample	1.62325	1.81954	No sample	1.00649	0.909772	No sample	0.30103	1.88081	No sample	0.186652	0.940407	No sample	0	2.0569	No sample	0	1.02845	No sample	0	2.08636	No sample	0	1.04318
3.71507	44.5808	1	NASOPHARYNGITIS	2	1	CEFIXIM	3						Rhinovirus	Streptococcus pneumoniae				0	1	0	0	0	0	2.12385	1.80618	No sample	2.03342	1.82607	No sample	0.957423	1.01101	No sample	2.22531	1.79239	No sample	1.04777	0.992366	No sample	2.13988	1.74819	No sample	1.00755	0.967892	No sample	0.477121	0	No sample	0.224649	0
1.33973	16.0767	1	NASOPHARYNGITIS	2	1	CEFIXIM	3						Mycoplasma pneumoniae	Streptococcus pneumoniae				0	1	0	0	0	0	1.78533	2.01703	No sample	1.83885	1.92428	No sample	1.02998	0.954015	No sample	1.73239	2.05308	No sample	0.970349	1.01787	No sample	1.77815	1.89763	No sample	0.995979	0.940801	No sample	1.76343	0.477121	No sample	0.987732	0.236546
1.21096	14.5315	1	NASOPHARYNGITIS	2	1	CEFIXIM	1	CEFDINIR		CEFIXIM			Rhinovirus	Streptococcus pneumoniae				0	1	0	1	0	0	2.06819	1.04139	No sample	1.93952	1.51851	No sample	0.937788	1.45816	No sample	1.96379	1.17609	No sample	0.949522	1.12934	No sample	2.07918	1.47712	No sample	1.00532	1.41841	No sample	1.9345	1.4624	No sample	0.93536	1.40427
0.605479	7.26575	2	BRONCHIOLITIS	3	1	CEFIXIM	3						Rhinovirus	Streptococcus pneumoniae				0	1	0	0	0	0	1.94939	1.89209	No sample	1.68124	1.92942	No sample	0.862445	1.01973	No sample	1.4624	1.95424	No sample	0.750182	1.03285	No sample	1.41497	1.93952	No sample	0.725854	1.02506	No sample	1.32222	1.96848	No sample	0.678273	1.04037
2.62192	31.463	2	BRONCHIOLITIS	3	1	CEFIXIM	3			CEFIXIM			Enterovirus	Human Metapneumovirus	Streptococcus pneumoniae			0	0	0	0	0	0	1.64345	1.62325	No sample	1.62325	1.41497	No sample	0.987707	0.871692	No sample	1.62325	1.57978	No sample	0.987707	0.973223	No sample	1.6721	1.63347	No sample	1.01743	1.0063	No sample	1.5682	1.59106	No sample	0.954212	0.980173
0.449315	5.39178	1	BRONCHIOLITIS	4	1	CEFIXIM	1	AMOXICILLIN + CLAVULANIC ACID		CEFADROXIL			Adenovirus	Bocavirus				1	0	0	1	0	0	2.07555	1.59106	No sample	2.01703	1.53148	No sample	0.971808	0.96255	No sample	2.05308	1.44716	No sample	0.989175	0.909553	No sample	2.04139	1.53148	No sample	0.983544	0.96255	No sample	0.90309	1.51851	No sample	0.435109	0.954401
1.1863	14.2356	1	BRONCHIOLITIS	4	1	CEFIXIM	3						Parainfluenzavirus 3	Streptococcus pneumoniae				1	0	0	0	0	1	2.02938	No sample	No sample	1.8451	No sample	No sample	0.909191	No sample	No sample	1.32222	No sample	No sample	0.651537	No sample	No sample	1.20412	No sample	No sample	0.593343	No sample	No sample	0.30103	No sample	No sample	0.148336	No sample
2.57808	30.937	2	BRONCHITIS	4	1	CEFIXIM	3						Parainfluenzavirus 3	Streptococcus pneumoniae				1	0	0	0	0	1	2.26951	No sample	No sample	2.15836	No sample	No sample	0.951025	No sample	No sample	2.15836	No sample	No sample	0.951025	No sample	No sample	2.20952	No sample	No sample	0.973564	No sample	No sample	0.845098	No sample	No sample	0.37237	No sample
3.97534	47.7041	1	PNEUMONIA	4	1	CEFIXIM	2						Parainfluenzavirus 3	Haemophilus influenzae	Streptococcus pneumoniae			0	0	1	1	0	0	1.90849	2.27184	No sample	1.20412	2.32634	No sample	0.63093	1.02399	No sample	1.92428	2.21748	No sample	1.00828	0.976073	No sample	1.88081	2.19312	No sample	0.985501	0.965351	No sample	0	0	No sample	0	0
0.520548	6.24658	1	BRONCHIOLITIS	5	1	CEFIXIM	2						Rhinovirus	Streptococcus pneumoniae				1	1	0	0	0	0	1.68124	1.89209	No sample	0.954243	0.477121	No sample	0.567582	0.252166	No sample	1.53148	1.76343	No sample	0.910922	0.931998	No sample	1.53148	1.83251	No sample	0.910922	0.968508	No sample	0	1.8451	No sample	0	0.975162
4.32603	51.9123	1	BRONCHITIS	1	1	CEFPODOXIME	3			CEFIXIM			Bordetella parapertussis	Streptococcus pneumoniae				1	1	0	0	0	0	1.61278	1.65321	No sample	0	1	No sample	0	0.604883	No sample	0	1.27875	No sample	0	0.773496	No sample	0	0.845098	No sample	0	0.511185	No sample	0	0	No sample	0	0
4.66027	55.9233	1	BRONCHITIS	1	1	CEFPODOXIME	2						Rhinovirus	Streptococcus pneumoniae				0	1	0	0	0	0	1.70757	1.43136	No sample	1.44716	1.20412	No sample	0.847495	0.84124	No sample	1.32222	1.14613	No sample	0.774328	0.800725	No sample	1.17609	0.954243	No sample	0.688751	0.666667	No sample	0.477121	0	No sample	0.279415	0
3.50411	42.0493	2	BRONCHITIS	1	1	CEFPODOXIME	3						Rhinovirus	Streptococcus pneumoniae				0	0	0	0	0	0	1.85126	1.59106	0	1.78533	0	0	0.964387	0	No growth	1.70757	1.32222	0	0.922384	0.831028	No growth	2.10037	1.25527	0	1.13456	0.788951	No growth	1.34242	1.4624	0	0.725141	0.919132
5.94521	71.3425	2	PHARYNGITIS	1	1	CEFPODOXIME	2						Haemophilus influenzae	Streptococcus pneumoniae				0	0	0	1	0	1	1.36173	No sample	No sample	1.66276	No sample	No sample	1.22106	No sample	No sample	1.32222	No sample	No sample	0.970986	No sample	No sample	1.44716	No sample	No sample	1.06274	No sample	No sample	0	No sample	No sample	0	No sample
2.3863	28.6356	2	ASTHMA	2	1	CEFPODOXIME	1	AMOXICILLIN					Influenza Virus A	Streptococcus pneumoniae				1	0	1	1	0	0	0.69897	1.88649	No sample	1	1.86923	No sample	1.43068	0.990851	No sample	0.778151	1.6902	No sample	1.11328	0.895947	No sample	0.954243	1.89763	No sample	1.36521	1.0059	No sample	0	1.79934	No sample	0	0.953803
3.54247	42.5096	2	BRONCHITIS	2	1	CEFPODOXIME	2						Rhinovirus	Haemophilus influenzae	Streptococcus pneumoniae			0	1	0	0	0	0	1.81954	1.60206	No sample	1.53148	0	No sample	0.841683	0	No sample	1.53148	0.60206	No sample	0.841683	0.375804	No sample	1.77085	0.845098	No sample	0.973239	0.527507	No sample	1.11394	0.69897	No sample	0.61221	0.436295
4.36986	52.4384	2	BRONCHITIS	2	1	CEFPODOXIME	3						Coronavirus	Streptococcus pneumoniae				1	1	0	0	0	0	1.50515	2.00432	No sample	0.30103	1.11394	No sample	0.2	0.555771	No sample	0	0.954243	No sample	0	0.476093	No sample	0	0.60206	No sample	0	0.300381	No sample	0	1	No sample	0	0.498922
2.33151	27.9781	1	BRONCHITIS	2	1	CEFPODOXIME	3			CEFIXIM			Rhinovirus					1	0	0	0	0	0	2.13354	1.88649	No sample	2.01284	1.96379	No sample	0.943427	1.04097	No sample	2.22531	1.74036	No sample	1.04301	0.92254	No sample	1.82607	1.91381	No sample	0.85589	1.01448	No sample	1.88649	1.87506	No sample	0.884207	0.993941
2.21644	26.5973	1	BRONCHITIS	2	1	CEFPODOXIME	2						Adenovirus	Parainfluenzavirus 3	Streptococcus pneumoniae			0	1	1	0	0	0	1.97772	2.27875	1.5682	1.57978	0	1.5682	0.798789	0	1	1.92942	2.23045	0.30103	0.975576	0.978802	0.191959	1.95904	2.17026	1.14613	0.990554	0.95239	0.730855	0.69897	0	0	0.353421	0
2.71233	32.5479	1	BRONCHITIS	2	1	CEFPODOXIME	2						Rhinovirus	Streptococcus pneumoniae				0	1	0	0	0	0	1.43136	1.73239	1.47712	1.14613	1.6721	1.36173	0.800725	0.965195	0.92188	1.20412	1.62325	1.44716	0.84124	0.936998	0.979715	1.20412	1.68124	1.60206	0.84124	0.970473	1.08458	0.60206	1.6721	1.47712	0.42062	0.965195
3.0411	36.4932	1	PHARYNGITIS	2	1	CEFPODOXIME	2			CEFADROXIL			Adenovirus	Parainfluenzavirus 3	Streptococcus pneumoniae			1	0	1	0	0	0	1.78533	0	No sample	1.87506	0	No sample	1.05026	No growth	No sample	1.83251	0	No sample	1.02643	No growth	No sample	2.04139	0	No sample	1.14343	No growth	No sample	1.78533	0	No sample	1	No growth
1.16712	14.0055	1	BRONCHITIS	3	1	CEFPODOXIME	3			CEFADROXIL			Enterovirus	Rhinovirus	Parainfluenzavirus 3	Parainfluenzavirus 4	Streptococcus pneumoniae	1	1	0	0	0	0	2.24055	2.33646	No sample	2.22531	2.41162	No sample	0.993198	1.03217	No sample	2.30103	2.32634	No sample	1.02699	0.995667	No sample	2.1038	2.37475	No sample	0.938968	1.01639	No sample	2.1959	2.24551	No sample	0.980072	0.961075
1.80274	21.6329	1	BRONCHITIS	3	1	CEFPODOXIME	2						Streptococcus pneumoniae					0	1	0	0	0	0	0.60206	2.11727	1.97313	0.477121	0	1.99123	0.792481	0	1.00917	0.69897	2	1.92942	1.16096	0.944612	0.977848	0.778151	1.99564	1.95904	1.29248	0.942551	0.992861	0.845098	1.14613	1.81291	1.40368	0.541323
3.92603	47.1123	2	ASTHMA	1	1	CEFUROXIM	2						Rhinovirus	Streptococcus pneumoniae				1	0	1	0	0	0	1.81291	1.49136	No sample	1.34242	1.4624	No sample	0.740478	0.980579	No sample	1.51851	1.54407	No sample	0.83761	1.03534	No sample	1.4624	1.41497	No sample	0.806656	0.948779	No sample	0	0.954243	No sample	0	0.639846
0.594521	7.13425	2	BRONCHIOLITIS	1	1	CEFUROXIM	2						Bocavirus	Streptococcus pneumoniae				1	1	0	0	0	0	1.85126	1.57978	No sample	1.74036	1.54407	No sample	0.940097	0.977392	No sample	1.77815	1.5563	No sample	0.96051	0.985137	No sample	1.6902	1.44716	No sample	0.912998	0.916048	No sample	1.78533	1.4624	No sample	0.964387	0.925695
0.805479	9.66575	1	BRONCHIOLITIS	1	1	CEFUROXIM	3			AMOXICILLINE			Rhinovirus	Streptococcus pneumoniae				1	1	1	0	0	0	2.05308	2.0086	No sample	1.6902	1	No sample	0.82325	0.497859	No sample	2.26007	0.845098	No sample	1.10082	0.42074	No sample	2.21748	1.14613	No sample	1.08008	0.57061	No sample	0	0	No sample	0	0
1.05205	12.6247	2	BRONCHIOLITIS	1	1	CEFUROXIM	2			CEFIXIM			RSV	Streptococcus pneumoniae				1	0	0	1	0	0	1.32222	1.77085	No sample	1.36173	1.97313	No sample	1.02988	1.11423	No sample	0.778151	1.85126	No sample	0.588519	1.04541	No sample	0	1.86923	No sample	0	1.05556	No sample	0	1.74819	No sample	0	0.987202
0.452055	5.42466	1	BRONCHIOLITIS	1	1	CEFUROXIM	1	CEFACLOR					Coronavirus	Streptococcus pneumoniae				1	1	0	0	0	0	1.32222	2.16435	No sample	0.60206	0.954243	No sample	0.45534	0.44089	No sample	0	1.69897	No sample	0	0.784978	No sample	0	1.59106	No sample	0	0.735123	No sample	0.30103	0	No sample	0.22767	0
0.646575	7.7589	1	BRONCHIOLITIS	1	1	CEFUROXIM	2						Rhinovirus	Streptococcus pneumoniae				0	1	1	0	0	0	2.00432	1.99564	1.68124	1.30103	0.90309	0.69897	0.649112	0.452533	0.415746	2.08636	1.98677	1.65321	1.04093	0.995559	0.983329	2.0607	1.97313	1.54407	1.02813	0.988722	0.91841	2.05308	1.9345	1.51851	1.02433	0.969365
1.10411	13.2493	2	BRONCHITIS	1	1	CEFUROXIM	1	CEFUROXIM					Rhinovirus	Streptococcus pneumoniae				1	0	0	0	0	0	1.50515	1.88649	No sample	1.11394	2.03743	No sample	0.740088	1.08001	No sample	1.51851	1.43136	No sample	1.00888	0.758744	No sample	1.32222	1.44716	No sample	0.878463	0.767116	No sample	1.57978	1.5563	No sample	1.04959	0.824972
2.16164	25.9397	2	BRONCHITIS	1	1	CEFUROXIM	3						Rhinovirus	Haemophilus influenzae	Streptococcus pneumoniae			1	1	0	0	0	0	1.73239	2.97543	No sample	1.66276	2.95521	No sample	0.959804	0.993203	No sample	1.61278	2.94988	No sample	0.930957	0.991412	No sample	1.62325	2.95665	No sample	0.936998	0.993687	No sample	0.90309	2.95279	No sample	0.521296	0.992391
3.96986	47.6384	1	BRONCHITIS	1	1	CEFUROXIM	3			AMOXICILLINE			RSV	Streptococcus pneumoniae				1	0	0	0	0	0	2.34242	1.47712	No sample	2.25527	0.90309	No sample	0.962795	0.611385	No sample	2.22531	1.11394	No sample	0.950003	0.754131	No sample	2.13033	1.36173	No sample	0.909457	0.92188	No sample	2.04922	1.14613	No sample	0.874828	0.77592
0.947945	11.3753	2	BRONCHITIS	1	1	CEFUROXIM	1	CEFACLOR					Rhinovirus	Streptococcus pneumoniae				0	1	0	0	1	0	2.13988	2.02531	1.30103	2.11059	1.89209	1.23045	0.986313	0.934227	0.94575	2.04139	1.91908	1	0.953976	0.94755	0.768622	2.03743	1.93952	1.14613	0.952122	0.957643	0.880939	2.07188	1.70757	0	0.968224	0.843117
1.05205	12.6247	1	BRONCHITIS	1	1	CEFUROXIM	2						Rhinovirus	Haemophilus influenzae	Streptococcus pneumoniae			0	1	0	0	0	0	1.79934	1.6721	1.47712	1.49136	0.954243	0	0.828838	0.570686	0	0.477121	0.60206	0	0.265165	0.360063	0	1.51851	0.90309	0	0.843928	0.540094	0	0.954243	0.90309	0	0.530329	0.540094
1.47945	17.7534	1	PHARYNGITIS	1	1	CEFUROXIM	2						Influenza Virus A	Streptococcus pneumoniae				0	1	0	0	0	0	2.27416	2.05308	No sample	2.1038	2.08279	No sample	0.925091	1.01447	No sample	2.24797	1.91908	No sample	0.988486	0.934732	No sample	2.16435	1.99564	No sample	0.951716	0.972021	No sample	2.02531	1.74036	No sample	0.890574	0.847684
3.80274	45.6329	1	PHARYNGITIS	1	1	CEFUROXIM	2			CEFIXIM			RSV	Streptococcus pneumoniae				0	1	0	0	0	1	1.36173	1.75587	No sample	1.4624	1.60206	No sample	1.07393	0.9124	No sample	1.53148	1.65321	No sample	1.12466	0.941532	No sample	1.53148	1.6902	No sample	1.12466	0.962595	No sample	0	0.778151	No sample	0	0.44317
0.476712	5.72055	1	PHARYNGITIS	1	1	CEFUROXIM	3			CEFADROXIL			Adenovirus	Enterovirus	Streptococcus pneumoniae			0	1	0	1	0	0	2.10037	2.09342	No sample	2.03743	2.12057	No sample	0.970032	1.01297	No sample	2.02119	2.17026	No sample	0.962301	1.03671	No sample	2	2.1959	No sample	0.952213	1.04895	No sample	1.96848	2.24055	No sample	0.937207	1.07028
6.71233	80.5479	2	NASOPHARYNGITIS	1	1	CEFUROXIM	2						Streptococcus pneumoniae					0	1	0	0	0	1	1.65321	1.99564	No sample	1.74819	0.60206	No sample	1.05745	0.301688	No sample	1.66276	2.15229	No sample	1.00577	1.0785	No sample	1.78533	2.25768	No sample	1.07992	1.13131	No sample	0	0	No sample	0	0
1.3726	16.4712	1	NASOPHARYNGITIS	1	1	CEFUROXIM	3			AMOXICILLINE			Rhinovirus	Bordetella parapertussis	Streptococcus pneumoniae			0	1	0	0	1	0	2.29447	No sample	No sample	1.54407	No sample	No sample	0.672953	No sample	No sample	1.39794	No sample	No sample	0.609266	No sample	No sample	1.23045	No sample	No sample	0.536268	No sample	No sample	0.30103	No sample	No sample	0.131198	No sample
0.690411	8.28493	2	NASOPHARYNGITIS	1	1	CEFUROXIM	1	AMOXICILLIN		No sample			Coronavirus	Streptococcus pneumoniae				0	1	0	1	0	0	0	1.39794	2.26482	0	0.954243	2.13988	No growth	0.682606	0.944835	0	1.50515	2.18752	No growth	1.07669	0.96587	0	1.38021	2.1959	No growth	0.987318	0.96957	0	0.90309	1.20412	No growth	0.646015
1.98904	23.8685	2	NASOPHARYNGITIS	1	1	CEFUROXIM	3						Parainfluenzavirus 3	Streptococcus pneumoniae				0	1	0	1	0	0	1.75587	1.88649	1.47712	1.82607	1.81954	1.49136	1.03998	0.964513	1.00964	1.79239	1.88081	1.47712	1.0208	0.996991	1	1.63347	1.88081	1.5563	0.930288	0.996991	1.05361	1.11394	0	1.20412	0.634409	0
4.16164	49.9397	1	NASOPHARYNGITIS	1	1	CEFUROXIM	2						Rhinovirus	Haemophilus influenzae	Streptococcus pneumoniae			0	1	0	0	0	0	1.70757	2.08636	No sample	1.63347	2.02531	No sample	0.956604	0.970737	No sample	0	0.778151	No sample	0	0.372971	No sample	0	0.60206	No sample	0	0.28857	No sample	0.30103	0	No sample	0.176291	0
1.47671	17.7205	1	NASOPHARYNGITIS	1	1	CEFUROXIM	2						Rhinovirus	Haemophilus influenzae	Streptococcus pneumoniae			0	1	0	0	1	0	1.36173	1.77815	No sample	1.53148	2.56585	No sample	1.12466	1.44299	No sample	1.59106	1.64345	No sample	1.16842	0.924248	No sample	1.5682	1.85126	No sample	1.15163	1.04111	No sample	0	1.39794	No sample	0	0.786176
7.06575	84.789	1	NASOPHARYNGITIS	1	1	CEFUROXIM	3						Influenza Virus A	Streptococcus pneumoniae				0	1	0	0	0	1	1.63347	2.03743	No sample	1.6902	1.38021	No sample	1.03473	0.677429	No sample	1.81954	1.74036	No sample	1.11391	0.854197	No sample	1.716	1.49136	No sample	1.05053	0.731983	No sample	0	0	No sample	0	0
7.68219	92.1863	2	NASOPHARYNGITIS	1	1	CEFUROXIM	3			CEFIXIM			Streptococcus pneumoniae					0	1	0	0	0	1	1.73239	1.92942	No sample	1.81954	1.75587	No sample	1.05031	0.910054	No sample	1.76343	1.73239	No sample	1.01791	0.897884	No sample	1.79239	1.78533	No sample	1.03463	0.92532	No sample	1.60206	0.90309	No sample	0.924767	0.468063
2.06027	24.7233	2	NASOPHARYNGITIS	1	1	CEFUROXIM	3						Streptococcus pneumoniae					0	1	0	1	1	0	2.14301	2.47276	No sample	0	2.3032	No sample	0	0.931429	No sample	2.20683	2.3032	No sample	1.02978	0.931429	No sample	2.14613	2.58546	No sample	1.00145	1.04558	No sample	0	2.35218	No sample	0	0.951239
2.28767	27.4521	2	NASOPHARYNGITIS	1	1	CEFUROXIM	2						Coronavirus	Streptococcus pneumoniae				0	1	0	1	1	0	2.35218	1.62325	No sample	1.20412	0.69897	No sample	0.511916	0.430599	No sample	0	0.30103	No sample	0	0.185449	No sample	0	0.60206	No sample	0	0.370898	No sample	0	0	No sample	0	0
3.33151	39.9781	2	NASOPHARYNGITIS	1	1	CEFUROXIM	2			CEFACLOR			Coronavirus	Streptococcus pneumoniae				0	1	0	0	0	0	1.32222	2.01703	No sample	0	1.50515	No sample	0	0.74622	No sample	1.59106	2.11059	No sample	1.20333	1.04638	No sample	1.4624	2.06819	No sample	1.10602	1.02536	No sample	0	1.90309	No sample	0	0.943509
1.94247	23.3096	2	NASOPHARYNGITIS	1	1	CEFUROXIM	2						Adenovirus	Rhinovirus	Streptococcus pneumoniae			0	1	0	0	0	0	2.24304	2.03743	1.99123	2.13354	1.98677	1.92942	0.951183	0.975138	0.96896	2.17898	1.99564	0.477121	0.97144	0.979488	0.239612	2.11727	2.0607	0.69897	0.94393	1.01142	0.351025	2.11394	2.01703	0	0.942446	0.989991
4.40274	52.8329	1	TONSILLITIS	1	1	CEFUROXIM	3						Influenza Virus A	Streptococcus pneumoniae				0	1	0	1	0	1	1.54407	1.716	No sample	1.57978	1.54407	No sample	1.02313	0.899805	No sample	1.44716	1.76343	No sample	0.937237	1.02764	No sample	1.63347	1.69897	No sample	1.0579	0.990074	No sample	0	0	No sample	0	0
3.13699	37.6438	1	ASTHMA	2	1	CEFUROXIM	2						Coronavirus	Streptococcus pneumoniae				1	1	1	0	0	0	1.87506	1.79934	No sample	1.83885	1.87506	No sample	0.980687	1.04208	No sample	1.85733	1.91908	No sample	0.990545	1.06655	No sample	1.79934	1.6902	No sample	0.959617	0.939342	No sample	1.90309	1.6721	No sample	1.01495	0.929284
3.58082	42.9699	1	ASTHMA	2	1	CEFUROXIM	1	CEFACLOR					Rhinovirus	Streptococcus pneumoniae				1	1	1	0	0	0	1.88649	2.7364	No sample	1.79934	2.77305	No sample	0.953803	1.0134	No sample	1.76343	2.79588	No sample	0.934766	1.02174	No sample	1.54407	2.69636	No sample	0.818487	0.985368	No sample	0.477121	2.20683	No sample	0.252915	0.806472
1.92877	23.1452	1	ASTHMA	2	1	CEFUROXIM	2			CEFACLOR			Enterovirus	Human Metapneumovirus	Streptococcus pneumoniae			1	1	0	1	0	0	2.05308	1.96379	No sample	1.95424	0.30103	No sample	0.95186	0.15329	No sample	2.05308	2.06819	No sample	1	1.05316	No sample	2.09691	2.02119	No sample	1.02135	1.02923	No sample	2.11727	2.0607	No sample	1.03127	1.04935
0.457534	5.49041	1	BRONCHIOLITIS	2	1	CEFUROXIM	2						Rhinovirus	Streptococcus pneumoniae				1	1	0	0	0	0	1.72428	2.51587	No sample	1.72428	2.48996	No sample	1	0.989699	No sample	1.04139	2.35793	No sample	0.603959	0.937223	No sample	1.11394	2.4183	No sample	0.646035	0.961217	No sample	0.477121	2.49969	No sample	0.276708	0.993566
0.863014	10.3562	1	BRONCHIOLITIS	2	1	CEFUROXIM	3						Rhinovirus	Streptococcus pneumoniae				1	1	0	0	0	0	2.63043	2.13672	No sample	2.46982	2.0569	No sample	0.938943	0.962646	No sample	2.57519	2.1271	No sample	0.979	0.9955	No sample	2.52504	2.09342	No sample	0.959937	0.979736	No sample	0	0.30103	No sample	0	0.140884
0.786301	9.43562	1	BRONCHIOLITIS	2	1	CEFUROXIM	1	CEFUROXIM					Streptococcus pneumoniae					1	1	1	0	0	0	2.34242	1.32222	No sample	1.49136	1.32222	No sample	0.636675	1	No sample	1.74819	1.27875	No sample	0.746316	0.967127	No sample	1.75587	1.43136	No sample	0.749598	1.08255	No sample	1.20412	0	No sample	0.514049	0
0.465753	5.58904	2	BRONCHIOLITIS	2	1	CEFUROXIM	3			CEPHALEXIN	AMOXICILLINE		Parainfluenzavirus 1	Streptococcus pneumoniae				1	1	0	0	0	0	1.72428	1.76343	No sample	1.69897	1.74036	No sample	0.985324	0.98692	No sample	1.72428	1.81954	No sample	1	1.03182	No sample	1.94448	1.87506	No sample	1.12771	1.0633	No sample	0.69897	1.54407	No sample	0.40537	0.875606
1.13425	13.611	2	BRONCHIOLITIS	2	1	CEFUROXIM	1	CEFIXIM		CEFIXIM			Parainfluenzavirus 3	Streptococcus pneumoniae				1	1	0	1	0	0	2.11394	2.14301	No sample	2.08991	2.27184	No sample	0.988629	1.06011	No sample	1.98677	2.24797	No sample	0.939842	1.04898	No sample	2.04532	2.27875	No sample	0.967539	1.06334	No sample	2	2.23553	No sample	0.946099	1.04317
0.745205	8.94247	1	BRONCHIOLITIS	2	1	CEFUROXIM	3			CEPHALEXIN			Parainfluenzavirus 3	Haemophilus influenzae	Streptococcus pneumoniae			1	1	0	0	0	0	1.86923	1.41497	No sample	1.72428	1.27875	No sample	0.922452	0.90373	No sample	1.66276	1.63347	No sample	0.889541	1.15442	No sample	1.72428	1.38021	No sample	0.922452	0.975433	No sample	0.69897	1.50515	No sample	0.373934	1.06373
0.517808	6.2137	1	BRONCHIOLITIS	2	1	CEFUROXIM	1	AMOXICILLIN					Parainfluenzavirus 3	Streptococcus pneumoniae				1	1	0	0	0	0	1.98677	1.89763	No sample	2.0569	1.66276	No sample	1.0353	0.87623	No sample	2.17026	1.98677	No sample	1.09236	1.04698	No sample	2.08636	1.94939	No sample	1.05013	1.02728	No sample	0.60206	1.79239	No sample	0.303034	0.944544
0.736986	8.84384	2	BRONCHIOLITIS	2	1	CEFUROXIM	3						Streptococcus pneumoniae					1	1	0	0	0	0	1.38021	2.04139	No sample	1.4624	1.91381	No sample	1.05955	0.937504	No sample	1.38021	1.92942	No sample	1	0.945148	No sample	1.38021	1.87506	No sample	1	0.918521	No sample	1.23045	0	No sample	0.891493	0
1.11781	13.4137	1	BRONCHIOLITIS	2	1	CEFUROXIM	2						Influenza Virus A	Mycoplasma pneumoniae	Streptococcus pneumoniae			1	1	0	1	0	0	2.41664	1.6902	No sample	2.41162	1.5563	No sample	0.997922	0.920782	No sample	2.36361	1.6902	No sample	0.978057	1	No sample	2.44091	1.5563	No sample	1.01004	0.920782	No sample	1.11394	1.49136	No sample	0.460947	0.88236
0.594521	7.13425	2	BRONCHIOLITIS	2	1	CEFUROXIM	3						Streptococcus pneumoniae					1	1	0	0	0	0	2.40312	2.3032	No sample	2.35218	2.44248	No sample	0.978803	1.06047	No sample	2.45484	2.24797	No sample	1.02152	0.976023	No sample	2.53275	2.29447	No sample	1.05394	0.99621	No sample	2.52763	2.33646	No sample	1.05181	1.01444
0.769863	9.23836	1	BRONCHIOLITIS	2	1	CEFUROXIM	3			CEFIXIM			Rhinovirus	Parainfluenzavirus 3	Streptococcus pneumoniae			1	1	0	0	0	0	0	2.03743	No sample	0	1.75587	No sample	No growth	0.86181	No sample	0	1.99123	No sample	No growth	0.977324	No sample	0.30103	1.57978	No sample	No growth	0.775382	No sample	0	0.30103	No sample	No growth	0.14775
0.580822	6.96986	1	BRONCHIOLITIS	2	1	CEFUROXIM	2						Chlamydophila pneumoniae	Streptococcus pneumoniae				1	1	0	0	0	0	2.11059	1.85126	No sample	2.25768	1.60206	No sample	1.06969	0.86539	No sample	1.79934	1.81954	No sample	0.85253	0.982869	No sample	1	1.93952	No sample	0.473801	1.04768	No sample	0	1.86332	No sample	0	1.00652
0.90137	10.8164	2	BRONCHIOLITIS	2	1	CEFUROXIM	3						Bordetella parapertussis	Streptococcus pneumoniae				1	1	0	0	0	0	2.23805	1.98677	No sample	0	1.32222	No sample	0	0.665511	No sample	0.477121	1.44716	No sample	0.213187	0.728397	No sample	0.845098	1.64345	No sample	0.377605	0.827198	No sample	0.477121	0	No sample	0.213187	0
0.463014	5.55616	1	BRONCHIOLITIS	2	1	CEFUROXIM	1	AMOXICILLIN + CLAVULANIC ACID		AMOXICILLINE			Rhinovirus	Parechovirus	Streptococcus pneumoniae			1	0	0	0	0	0	1.63347	1.5563	No sample	1.5682	1.59106	No sample	0.960044	1.02234	No sample	1.77815	1.62325	No sample	1.08857	1.04302	No sample	1.96848	1.63347	No sample	1.20509	1.04958	No sample	1	1.17609	No sample	0.612194	0.755696
0.835616	10.0274	1	BRONCHIOLITIS	2	1	CEFUROXIM	2						Rhinovirus	Parechovirus	Streptococcus pneumoniae			1	1	0	0	0	0	1.53148	1.91381	No sample	0	0.778151	No sample	0	0.406597	No sample	1.5563	1.88649	No sample	1.01621	0.985723	No sample	1.47712	1.89209	No sample	0.964506	0.988651	No sample	1.32222	1.6902	No sample	0.863361	0.883156
0.569863	6.83836	2	BRONCHIOLITIS	2	1	CEFUROXIM	2						Parainfluenzavirus 3	Streptococcus pneumoniae				1	1	0	0	0	0	1.5563	1.41497	No sample	1.49136	1.30103	No sample	0.958272	0.919473	No sample	1.49136	1.25527	No sample	0.958272	0.887135	No sample	1.34242	1.34242	No sample	0.862572	0.948726	No sample	1.17609	1.17609	No sample	0.755696	0.831176
1.61918	19.4301	1	BRONCHIOLITIS	2	1	CEFUROXIM	3						Streptococcus pneumoniae					1	1	0	1	0	0	1.34242	1.41497	No sample	1.5563	1.32222	No sample	1.15932	0.934448	No sample	1.36173	0	No sample	1.01438	0	No sample	1.39794	0	No sample	1.04136	0	No sample	0	0	No sample	0	0
0.441096	5.29315	2	BRONCHIOLITIS	2	1	CEFUROXIM	1	CEFIXIM		CEFIXIM			RSV	Streptococcus pneumoniae				1	0	0	0	0	0	0.30103	2.49693	No sample	0.30103	2.1038	No sample	1	0.842556	No sample	0.30103	2.24797	No sample	1	0.900295	No sample	0	2.42975	No sample	0	0.973096	No sample	0.69897	2.3784	No sample	2.32193	0.952529
0.394521	4.73425	1	BRONCHIOLITIS	2	1	CEFUROXIM	1	CEFUROXIM					RSV	Streptococcus pneumoniae				1	1	0	1	0	0	1.81291	1.47712	No sample	1.85126	1.43136	No sample	1.02115	0.969023	No sample	1.83251	1.54407	No sample	1.01081	1.04532	No sample	1.74036	1.59106	No sample	0.959981	1.07714	No sample	0.845098	1.32222	No sample	0.466155	0.895133
0.778082	9.33699	1	BRONCHIOLITIS	2	1	CEFUROXIM	2						Enterovirus	Streptococcus pneumoniae				1	1	1	0	0	0	2.22531	2.05308	No sample	2.06446	1.96848	No sample	0.927717	0.958796	No sample	2.10037	2.06446	No sample	0.943856	1.00554	No sample	1.99123	2.05308	No sample	0.894809	1	No sample	0	1.23045	No sample	0	0.599319
0.575342	6.90411	2	BRONCHIOLITIS	2	1	CEFUROXIM	1	CEFUROXIM	AMOXICILLIN	CEFUROXIM			Human Metapneumovirus	Streptococcus pneumoniae				1	0	1	0	0	1	1.6902	2	No sample	1.66276	1.93952	No sample	0.983766	0.96976	No sample	1.5682	1.94939	No sample	0.927822	0.974695	No sample	1.73239	1.86332	No sample	1.02497	0.931661	No sample	1.34242	1.9345	No sample	0.794241	0.967249
0.273973	3.28767	1	BRONCHIOLITIS	2	1	CEFUROXIM	1	SPIRAMYCIN					Human Metapneumovirus	Streptococcus pneumoniae				1	0	0	0	0	0	1.98227	2.15229	No sample	2.02938	2.21748	No sample	1.02377	1.03029	No sample	1.96848	2.20952	No sample	0.993044	1.02659	No sample	1.91381	2.09342	No sample	0.965465	0.972649	No sample	0.30103	2.2014	No sample	0.151861	1.02282
0.265753	3.18904	2	BRONCHIOLITIS	2	1	CEFUROXIM	2						Rhinovirus	Coronavirus	Streptococcus pneumoniae			1	0	0	1	0	1	2.22531	1.60206	No sample	2.23805	1.4624	No sample	1.00572	0.912823	No sample	2.05308	1.68124	No sample	0.922604	1.04942	No sample	2.14613	1.64345	No sample	0.964418	1.02584	No sample	2.01284	1.50515	No sample	0.90452	0.939509
0.709589	8.51507	2	BRONCHIOLITIS	2	1	CEFUROXIM	1	AMOXICILLIN					Human Metapneumovirus	Streptococcus pneumoniae				1	1	0	0	0	0	2.14613	1.82607	No sample	2.29447	2.05308	No sample	1.06912	1.12431	No sample	2.04922	1.99564	No sample	0.954844	1.09286	No sample	2.0569	2.00432	No sample	0.958426	1.09761	No sample	2.04532	2	No sample	0.953029	1.09525
0.923288	11.0795	2	BRONCHIOLITIS	2	1	CEFUROXIM	2						Streptococcus pneumoniae					1	0	0	0	0	0	1.90309	0	No sample	1.75587	0	No sample	0.922644	No growth	No sample	1.88081	0	No sample	0.988295	No growth	No sample	1.77085	0	No sample	0.930514	No growth	No sample	1.79934	0	No sample	0.945484	No growth
0.810959	9.73151	2	BRONCHIOLITIS	2	1	CEFUROXIM	3						Adenovirus	Enterovirus	Streptococcus pneumoniae			1	1	0	0	0	0	2.5682	1.90849	No sample	2.21484	1.30103	No sample	0.86241	0.681708	No sample	2.06446	1.89763	No sample	0.803854	0.994311	No sample	2.15229	1.91908	No sample	0.838053	1.00555	No sample	0.778151	1.43136	No sample	0.302995	0.75
2.43014	29.1616	1	BRONCHITIS	2	1	CEFUROXIM	2						Enterovirus	Rhinovirus	Streptococcus pneumoniae			1	1	0	1	0	0	1.65321	1.23045	No sample	0	0.845098	No sample	0	0.686821	No sample	0.477121	1.14613	No sample	0.288602	0.931471	No sample	0	1.43136	No sample	0	1.16329	No sample	0	0	No sample	0	0
0.369863	4.43836	1	BRONCHITIS	2	1	CEFUROXIM	1	CEFACLOR		CEFACLOR			Parainfluenzavirus 3	Coronavirus	Mycoplasma pneumoniae	Streptococcus pneumoniae		1	1	0	0	0	0	2.45484	2.02119	No sample	1.54407	1.85126	No sample	0.628988	0.915925	No sample	1.69897	1.95424	No sample	0.692089	0.966878	No sample	1.6902	1.98677	No sample	0.688514	0.982972	No sample	1.6902	1.94448	No sample	0.688514	0.962049
1.97808	23.737	1	BRONCHITIS	2	1	CEFUROXIM	1	CEFIXIM		CEFIXIM			Streptococcus pneumoniae					1	1	0	0	0	0	0.60206	1.64345	No sample	0	1.79934	No sample	0	1.09485	No sample	0.954243	1.88081	No sample	1.58496	1.14443	No sample	0.60206	1.85126	No sample	1	1.12644	No sample	0.69897	1.86923	No sample	1.16096	1.13738
2.32055	27.8466	1	BRONCHITIS	2	1	CEFUROXIM	2			CEFIXIM			Parainfluenzavirus 3	Streptococcus pneumoniae				1	1	1	0	0	0	2.44716	1.90849	No sample	2.39967	1.92942	No sample	0.980596	1.01097	No sample	2.29003	1.81291	No sample	0.935794	0.949923	No sample	2.39967	1.86923	No sample	0.980596	0.979432	No sample	2.1038	1.89763	No sample	0.859693	0.994311
2.23836	26.8603	1	BRONCHITIS	2	1	CEFUROXIM	2						Rhinovirus	Haemophilus influenzae	Streptococcus pneumoniae			1	1	0	0	0	0	1.74819	1.44716	No sample	1.86923	1.60206	No sample	1.06924	1.10704	No sample	1.73239	1.53148	No sample	0.990965	1.05827	No sample	1.88649	1.41497	No sample	1.07911	0.97776	No sample	1	1.53148	No sample	0.572021	1.05827
0.654795	7.85753	1	BRONCHITIS	2	1	CEFUROXIM	3			CEFIXIM			Rhinovirus	Streptococcus pneumoniae				1	1	0	1	0	0	0	1.39794	No sample	0	1.27875	No sample	No growth	0.914741	No sample	0	1.43136	No sample	No growth	1.02391	No sample	0	1.39794	No sample	No growth	1	No sample	0	1.11394	No sample	No growth	0.796846
7.94521	95.3425	1	BRONCHITIS	2	1	CEFUROXIM	1	ROXYTHROMYCIN	AMOXICILLIN				Influenza Virus A	Haemophilus influenzae	Streptococcus pneumoniae			1	1	0	1	0	0	1.23045	1.90309	No sample	0.477121	1.70757	No sample	0.387762	0.897262	No sample	0.90309	1.88649	No sample	0.733952	0.991278	No sample	1.30103	1.90849	No sample	1.05736	1.00283	No sample	0.778151	1.91908	No sample	0.632412	1.0084
4.46849	53.6219	1	BRONCHITIS	2	1	CEFUROXIM	1	AMOXICILLIN + CLAVULANIC ACID		CEFADROXIL	CEFACLOR	AMOXICILLINE	Influenza Virus A	Streptococcus pneumoniae				0	1	0	1	0	0	0.60206	0	No sample	0	0	No sample	0	No growth	No sample	0.30103	0	No sample	0.5	No growth	No sample	0	0	No sample	0	No growth	No sample	0	0	No sample	0	No growth
0.616438	7.39726	2	BRONCHITIS	2	1	CEFUROXIM	2						Enterovirus	Rhinovirus	Streptococcus pneumoniae			0	1	0	0	1	0	2.26717	2.83822	No sample	2.1038	0.30103	No sample	0.927942	0.106063	No sample	1.6721	2.6637	No sample	0.737526	0.938511	No sample	1.68124	2.55145	No sample	0.741559	0.898962	No sample	0.60206	2.64444	No sample	0.265556	0.931725
0.964384	11.5726	1	BRONCHITIS	2	1	CEFUROXIM	2						Rhinovirus	Streptococcus pneumoniae				1	1	0	0	0	0	2.31387	2.34439	No sample	1.95424	2.17609	No sample	0.844579	0.928211	No sample	2.25768	2.27184	No sample	0.975717	0.969054	No sample	2.21219	2.23553	No sample	0.956056	0.953564	No sample	0.30103	1.86923	No sample	0.130098	0.79732
3.64932	43.7918	1	BRONCHITIS	2	1	CEFUROXIM	1	CEFUROXIM					Streptococcus pneumoniae					1	1	0	0	0	0	2.33646	1.76343	No sample	2.21219	1.14613	No sample	0.946812	0.649943	No sample	2.38202	1.79934	No sample	1.0195	1.02037	No sample	2.36361	1.76343	No sample	1.01162	1	No sample	2.16732	1	No sample	0.927607	0.567077
1.9589	23.5068	1	BRONCHITIS	2	1	CEFUROXIM	1	CEFIXIM		CEFIXIM			Influenza Virus A					1	1	0	1	0	0	1.89763	2.65225	No sample	1.89763	2.4609	No sample	1	0.927854	No sample	1.92942	2.45484	No sample	1.01675	0.925572	No sample	1.77815	2.5172	No sample	0.937039	0.949081	No sample	1.8451	2.16137	No sample	0.972319	0.81492
1.83014	21.9616	2	BRONCHITIS	2	1	CEFUROXIM	2			AMOXICILLINE			Parainfluenzavirus 4	Streptococcus pneumoniae				1	1	0	0	0	0	1.86923	1.96379	No sample	1.14613	2.00432	No sample	0.613155	1.02064	No sample	1.27875	2.08991	No sample	0.684107	1.06422	No sample	1	2.07188	No sample	0.534979	1.05504	No sample	0.477121	1.4624	No sample	0.25525	0.744682
2.56164	30.7397	1	BRONCHITIS	2	1	CEFUROXIM	1	AMOXICILLIN + CLAVULANIC ACID					Streptococcus pneumoniae					1	1	1	1	0	0	1.93952	1.69897	No sample	0	0	No sample	0	0	No sample	1.88081	1.57978	No sample	0.969732	0.929848	No sample	1.83885	1.65321	No sample	0.948095	0.973068	No sample	1.74036	1.74819	No sample	0.897317	1.02897
2.19452	26.3342	2	BRONCHITIS	2	1	CEFUROXIM	3			CEFIXIM			RSV	Rhinovirus	Streptococcus pneumoniae			1	1	0	0	0	0	1.6721	1.96848	No sample	0.30103	1.78533	No sample	0.180031	0.906957	No sample	0	1.81954	No sample	0	0.924338	No sample	1.716	1.85126	No sample	1.02626	0.940449	No sample	0	1.73239	No sample	0	0.880065
2.95342	35.4411	2	BRONCHITIS	2	1	CEFUROXIM	3						RSV	Streptococcus pneumoniae				1	1	0	0	0	0	2.08636	2.02938	No sample	2.233	1.5563	No sample	1.07028	0.766884	No sample	2.1959	1.6721	No sample	1.0525	0.823944	No sample	2.06819	1.72428	No sample	0.991289	0.849655	No sample	2.02531	1.5563	No sample	0.970737	0.766884
2.33699	28.0438	1	BRONCHITIS	2	1	CEFUROXIM	3			CEFADROXIL			RSV	Mycoplasma pneumoniae	Streptococcus pneumoniae			0	1	0	0	0	0	1.80618	1.70757	No sample	1.73239	1.78533	No sample	0.959148	1.04554	No sample	1.86923	1.85126	No sample	1.03491	1.08415	No sample	1.6902	1.75587	No sample	0.935785	1.02829	No sample	0	0.778151	No sample	0	0.455707
1.72877	20.7452	2	BRONCHITIS	2	1	CEFUROXIM	3						RSV	Streptococcus pneumoniae				1	0	0	0	0	0	2.01703	No sample	No sample	1.93952	No sample	No sample	0.96157	No sample	No sample	1.97772	No sample	No sample	0.980511	No sample	No sample	1.98677	No sample	No sample	0.984997	No sample	No sample	1.72428	No sample	No sample	0.854857	No sample
2.96712	35.6055	1	BRONCHITIS	2	1	CEFUROXIM	3			CEPHALEXIN			Streptococcus pneumoniae					1	0	0	0	0	0	1.79239	2.18184	No sample	1.716	1.83885	No sample	0.957382	0.842796	No sample	1.6902	2.0569	No sample	0.942984	0.942737	No sample	1.79934	1.88081	No sample	1.00388	0.86203	No sample	1	1.79239	No sample	0.557914	0.821503
2.98356	35.8027	1	BRONCHITIS	2	1	CEFUROXIM	2						Streptococcus pneumoniae					1	0	0	0	0	0	1.6902	2.29667	No sample	2.06446	2.09691	No sample	1.22143	0.913024	No sample	1.96379	2.38382	No sample	1.16187	1.03795	No sample	1.9345	2.45637	No sample	1.14454	1.06954	No sample	2.02938	2.08636	No sample	1.20068	0.90843
0.947945	11.3753	2	BRONCHITIS	2	1	CEFUROXIM	3						RSV	Streptococcus pneumoniae				1	1	0	1	0	0	2.13354	1.87506	No sample	2.21484	1.96379	No sample	1.03811	1.04732	No sample	1.86923	1.94939	No sample	0.876118	1.03964	No sample	2.07918	1.96379	No sample	0.974522	1.04732	No sample	0	2.03743	No sample	0	1.08659
5.98904	71.8685	1	BRONCHITIS	2	1	CEFUROXIM	3						Streptococcus pneumoniae					1	1	0	0	0	0	0.845098	1.25527	No sample	0	1.27875	No sample	0	1.01871	No sample	0	1.14613	No sample	0	0.913051	No sample	0	1.39794	No sample	0	1.11365	No sample	0.30103	1.20412	No sample	0.356207	0.95925
0.528767	6.34521	1	BRONCHITIS	2	1	CEFUROXIM	3			CEPHALEXIN			Haemophilus influenzae	Streptococcus pneumoniae				1	1	0	0	0	0	1.68124	1.62325	No sample	1.07918	2.18469	No sample	0.641896	1.34588	No sample	1.32222	1.97772	No sample	0.786454	1.21837	No sample	1.25527	1.70757	No sample	0.746634	1.05195	No sample	1.23045	0.477121	No sample	0.731869	0.29393
1.87123	22.4548	2	BRONCHITIS	2	1	CEFUROXIM	1	CEFACLOR		CEFACLOR			Adenovirus	RSV	Streptococcus pneumoniae			1	0	1	0	0	1	1.36173	1.5682	No sample	0	1.4624	No sample	0	0.932532	No sample	0	1.5682	No sample	0	1	No sample	0	1.54407	No sample	0	0.984611	No sample	0	1.54407	No sample	0	0.984611
1.75068	21.0082	1	BRONCHITIS	2	1	CEFUROXIM	1	CEFACLOR					Enterovirus	Streptococcus pneumoniae				1	1	0	1	0	0	1.716	2.44091	No sample	1.66276	1.65321	No sample	0.968971	0.677294	No sample	1.69897	1.74036	No sample	0.990074	0.712998	No sample	1.75587	1.6902	No sample	1.02324	0.692445	No sample	0	1.51851	No sample	0	0.62211
2.22466	26.6959	2	BRONCHITIS	2	1	CEFUROXIM	3						Rhinovirus	Streptococcus pneumoniae				1	1	0	0	0	0	2.0086	1.39794	No sample	1.43136	1.38021	No sample	0.712618	0.987318	No sample	1.86923	1.49136	No sample	0.930614	1.06683	No sample	0	1.54407	No sample	0	1.10453	No sample	1.54407	1.62325	No sample	0.768728	1.16117
0.427397	5.12877	2	BRONCHITIS	2	1	CEFUROXIM	3			AMOXICILLINE			Streptococcus pneumoniae					1	1	0	0	0	0	1.6902	1.5682	No sample	1.66276	1.34242	No sample	0.983766	0.856027	No sample	1.5682	1.5682	No sample	0.927822	1	No sample	1.73239	1.57978	No sample	1.02497	1.00739	No sample	1.34242	0.30103	No sample	0.794241	0.191959
1.77534	21.3041	1	BRONCHITIS	2	1	CEFUROXIM	3			CEFADROXIL			Human Metapneumovirus	Coronavirus	Streptococcus pneumoniae			1	1	1	0	0	0	1.59106	1.44716	No sample	1.4624	0.90309	No sample	0.919132	0.624044	No sample	1.76343	0.845098	No sample	1.10833	0.583971	No sample	1.61278	0.954243	No sample	1.01365	0.659391	No sample	1.17609	1.04139	No sample	0.739185	0.719612
2.32877	27.9452	1	BRONCHITIS	2	1	CEFUROXIM	1	AMOXICILLIN + CLAVULANIC ACID					Rhinovirus	Haemophilus influenzae	Streptococcus pneumoniae			1	0	1	0	0	1	1.36173	1.4624	No sample	1.23045	1.20412	No sample	0.903594	0.823387	No sample	1.11394	1.43136	No sample	0.818037	0.978779	No sample	1.20412	1.25527	No sample	0.884259	0.858366	No sample	1.20412	1.07918	No sample	0.884259	0.737953
2.12877	25.5452	2	BRONCHITIS	2	1	CEFUROXIM	1	CEFACLOR					Adenovirus	Enterovirus	Rhinovirus	Streptococcus pneumoniae		1	1	0	0	0	0	2.33646	1.82607	No sample	2.00432	1.73239	No sample	0.857845	0.948698	No sample	1.96379	1.77085	No sample	0.840497	0.969759	No sample	2.18469	1.68124	No sample	0.935043	0.920686	No sample	2.1959	1.74819	No sample	0.939841	0.957347
0.969863	11.6384	1	BRONCHITIS	2	1	CEFUROXIM	3			CEFIXIM			Adenovirus	Streptococcus pneumoniae				1	0	0	0	0	1	1.76343	2.30535	No sample	1.70757	2.29667	No sample	0.968324	0.996232	No sample	1.64345	2.39094	No sample	0.931965	1.03712	No sample	1.83251	2.25527	No sample	1.03917	0.978277	No sample	1.716	2.21484	No sample	0.973107	0.96074
1.60274	19.2329	2	BRONCHITIS	2	1	CEFUROXIM	3						Adenovirus	Enterovirus	Bocavirus	Streptococcus pneumoniae		1	1	0	0	0	1	2.06819	2.22531	No sample	2.0086	2.21484	No sample	0.971189	0.995297	No sample	2.07918	2.32634	No sample	1.00532	1.0454	No sample	2.00432	2.17609	No sample	0.969121	0.977883	No sample	0.30103	2.06446	No sample	0.145553	0.927717
2.42192	29.063	1	BRONCHITIS	2	1	CEFUROXIM	1	CEFUROXIM		CEFACLOR			Enterovirus	Rhinovirus	Streptococcus pneumoniae			1	0	1	0	0	1	2.26007	1.9345	No sample	2.10037	1.96848	No sample	0.929338	1.01757	No sample	2.21219	2.01703	No sample	0.978813	1.04266	No sample	2.29447	2.09691	No sample	1.01522	1.08396	No sample	2.10037	2.06819	No sample	0.929338	1.06911
3.77534	45.3041	1	BRONCHITIS	2	1	CEFUROXIM	1	AMOXICILLIN + CLAVULANIC ACID		CEFIXIM	AMOXICILLINE		Human Metapneumovirus	Streptococcus pneumoniae				1	1	0	1	0	1	1.11394	2.16435	No sample	0.954243	2.19033	No sample	0.856635	1.012	No sample	1.20412	2.33445	No sample	1.08095	1.07859	No sample	1.11394	1.98227	No sample	1	0.915872	No sample	0	2.07918	No sample	0	0.960648
1.68493	20.2192	1	BRONCHITIS	2	1	CEFUROXIM	3						Coronavirus	Haemophilus influenzae	Streptococcus pneumoniae			1	0	1	0	0	0	1.8451	1.95904	No sample	0.778151	1.68124	No sample	0.42174	0.858196	No sample	0	1.80618	No sample	0	0.921971	No sample	0	1.90309	No sample	0	0.971439	No sample	0	1.76343	No sample	0	0.900148
4.16712	50.0055	2	BRONCHITIS	2	1	CEFUROXIM	3						Adenovirus	Enterovirus	Streptococcus pneumoniae			1	0	0	0	0	1	1.38021	1.97313	No sample	0.845098	1.78533	No sample	0.612296	0.904822	No sample	1.53148	1.9345	No sample	1.1096	0.980422	No sample	1.36173	1.83251	No sample	0.986608	0.928733	No sample	0	1.6902	No sample	0	0.856607
1.20274	14.4329	2	BRONCHITIS	2	1	CEFUROXIM	3						Streptococcus pneumoniae					0	1	0	0	0	0	0	1.27875	1.5563	0	0.30103	0.60206	No growth	0.235409	0.386853	0	1.25527	1.30103	No growth	0.981638	0.835975	0	1.23045	0.60206	No growth	0.962225	0.386853	0	1.20412	0.954243	No growth	0.941636
1.87397	22.4877	2	BRONCHITIS	2	1	CEFUROXIM	3			No sample			Rhinovirus	Streptococcus pneumoniae				1	0	0	0	0	0	2.22531	1.99123	0	2.19033	1.97313	0	0.984282	0.990911	No growth	2.15534	1.86923	0	0.968556	0.938734	No growth	2.10037	1.98227	0	0.943856	0.995503	No growth	2.10037	1.93952	0	0.943856	0.974033
4.24384	50.926	2	PHARYNGITIS	2	1	CEFUROXIM	3			CEFIXIM			Streptococcus pneumoniae					0	1	0	1	0	0	2.13672	1.95424	No sample	1.96379	1.4624	No sample	0.919066	0.74832	No sample	1.98677	1.76343	No sample	0.929823	0.902359	No sample	2.01703	1.77815	No sample	0.943986	0.909893	No sample	0.30103	1.66276	No sample	0.140884	0.850845
3.90137	46.8164	1	PHARYNGITIS	2	1	CEFUROXIM	3			CEFIXIM			Enterovirus	Streptococcus pneumoniae				0	1	0	1	0	0	2.24551	1.94939	No sample	2.31175	1.77815	No sample	1.0295	0.912158	No sample	2.25285	1.99123	No sample	1.00327	1.02146	No sample	2.26007	2.06446	No sample	1.00648	1.05903	No sample	1.92428	1.77815	No sample	0.856944	0.912158
9.98356	119.803	1	PHARYNGITIS	2	1	CEFUROXIM	3			CEPHALEXIN			Influenza Virus A	Streptococcus pneumoniae				0	0	0	1	1	0	2.24551	0	No sample	2.233	0	No sample	0.994426	No growth	No sample	1.41497	0	No sample	0.630134	No growth	No sample	1.27875	0	No sample	0.569471	No growth	No sample	1.25527	0	No sample	0.559014	No growth
0.852055	10.2247	1	PHARYNGITIS	2	1	CEFUROXIM	2						Parainfluenzavirus 3	Streptococcus pneumoniae				0	0	0	0	0	0	1.68124	1.65321	No sample	1.77085	1.64345	No sample	1.0533	0.994096	No sample	1.69897	1.5682	No sample	1.01055	0.948578	No sample	1.72428	1.59106	No sample	1.0256	0.962408	No sample	0	1.54407	No sample	0	0.93398
1.16986	14.0384	1	PHARYNGITIS	2	1	CEFUROXIM	2						Adenovirus	Streptococcus pneumoniae				0	1	0	0	1	0	1.65321	1.41497	No sample	1.11394	1.50515	No sample	0.673805	1.06373	No sample	0	1.27875	No sample	0	0.90373	No sample	0	1.4624	No sample	0	1.03352	No sample	0	1.20412	No sample	0	0.850984
1.15342	13.8411	2	NASOPHARYNGITIS	2	1	CEFUROXIM	3			CEPHALEXIN	CEFIXIM		Rhinovirus	Streptococcus pneumoniae				0	1	0	0	1	0	2.13033	1.97313	No sample	1.59106	1.47712	No sample	0.746862	0.748619	No sample	2.15229	2.01703	No sample	1.01031	1.02225	No sample	2.06446	1.9345	No sample	0.969077	0.980422	No sample	2.09342	1.89209	No sample	0.982673	0.958932
3.5589	42.7068	1	NASOPHARYNGITIS	2	1	CEFUROXIM	3			CEPHALEXIN			Parainfluenzavirus 1	Streptococcus pneumoniae				0	1	1	1	0	0	2.51587	2.16435	No sample	2.19866	1.34242	No sample	0.873914	0.620242	No sample	2.18752	1.43136	No sample	0.869487	0.661336	No sample	2.13354	1.38021	No sample	0.848031	0.637702	No sample	0	1.69897	No sample	0	0.784978
0.975342	11.7041	1	NASOPHARYNGITIS	2	1	CEFUROXIM	3			CEFADROXIL	AMOXICILLINE		Rhinovirus	Streptococcus pneumoniae				0	1	0	0	1	0	1.68124	1.76343	No sample	1.5682	1.54407	No sample	0.932764	0.875606	No sample	1.79239	1.63347	No sample	1.06611	0.926303	No sample	1.66276	1.59106	No sample	0.989006	0.902257	No sample	0	0	No sample	0	0
2.45479	29.4575	2	NASOPHARYNGITIS	2	1	CEFUROXIM	3						Enterovirus	Streptococcus pneumoniae				0	1	0	1	0	0	1.91908	2.36173	No sample	1.32222	0.30103	No sample	0.688987	0.127462	No sample	1.94448	2.23805	No sample	1.01324	0.947631	No sample	1.86923	2.33244	No sample	0.974026	0.987598	No sample	0	2.31387	No sample	0	0.979735
3.35342	40.2411	1	NASOPHARYNGITIS	2	1	CEFUROXIM	1	CEFACLOR					Enterovirus	Parainfluenzavirus 4	Streptococcus pneumoniae			0	0	0	1	0	0	1.34242	2.48287	No sample	1.32222	1.68124	No sample	0.98495	0.677135	No sample	1.25527	2.42488	No sample	0.93508	0.976643	No sample	1.20412	2.45484	No sample	0.896975	0.988711	No sample	1.66276	1.57978	No sample	1.23862	0.636272
2.50959	30.1151	1	NASOPHARYNGITIS	2	1	CEFUROXIM	3						Enterovirus	Parainfluenzavirus 3	Parainfluenzavirus 4	Streptococcus pneumoniae		0	0	0	0	1	0	1.34242	2.21484	No sample	1.11394	1.97772	No sample	0.829801	0.89294	No sample	1.32222	2.16435	No sample	0.98495	0.977203	No sample	1.49136	2.23805	No sample	1.11095	1.01048	No sample	1.39794	1.20412	No sample	1.04136	0.543659
1.72329	20.6795	1	NASOPHARYNGITIS	2	1	CEFUROXIM	2						Rhinovirus	Streptococcus pneumoniae				0	1	0	0	1	0	2.14922	1.68124	No sample	2.09342	0.845098	No sample	0.974038	0.502663	No sample	2.09342	1.66276	No sample	0.974038	0.989006	No sample	1.85733	1.8451	No sample	0.864189	1.09746	No sample	1.89763	1.76343	No sample	0.882938	1.04888
1.35616	16.274	2	NASOPHARYNGITIS	2	1	CEFUROXIM	3			CEPHALEXIN			Adenovirus	Rhinovirus	Bordetella parapertussis	Streptococcus pneumoniae		0	1	0	0	0	0	1.96379	1.47712	No sample	1.90849	0.778151	No sample	0.971839	0.526803	No sample	1.89209	1.4624	No sample	0.963492	0.990032	No sample	1.90309	1.38021	No sample	0.969091	0.934393	No sample	1.8451	0	No sample	0.939561	0
1.18082	14.1699	1	NASOPHARYNGITIS	2	1	CEFUROXIM	3						Rhinovirus	Streptococcus pneumoniae				0	1	0	0	0	0	2.01703	1.50515	No sample	1.96848	1.49136	No sample	0.97593	0.990839	No sample	2.06819	1.51851	No sample	1.02536	1.00888	No sample	2.12385	1.66276	No sample	1.05296	1.10471	No sample	1.50515	0.69897	No sample	0.74622	0.464386
0.734247	8.81096	2	NASOPHARYNGITIS	2	1	CEFUROXIM	3						Parainfluenzavirus 4	Streptococcus pneumoniae				0	1	0	0	0	0	2.04139	1.39794	No sample	2.43616	1.38021	No sample	1.19338	0.987318	No sample	2.15534	1.14613	No sample	1.05582	0.819869	No sample	1.94448	1.25527	No sample	0.952528	0.897944	No sample	0.30103	0.477121	No sample	0.147463	0.341303
2.06027	24.7233	1	NASOPHARYNGITIS	2	1	CEFUROXIM	3			CEFADROXIL	AMOXICILLINE		Streptococcus pneumoniae					0	1	0	0	0	1	1.716	1.81954	No sample	1.64345	1.85126	No sample	0.957721	1.01743	No sample	1.54407	1.74819	No sample	0.899805	0.960784	No sample	1.50515	1.76343	No sample	0.877125	0.969159	No sample	0	1.60206	No sample	0	0.880473
2.38904	28.6685	1	NASOPHARYNGITIS	2	1	CEFUROXIM	2						RSV	Streptococcus pneumoniae				0	1	0	0	1	0	1.91381	1.30103	No sample	2.01703	1.07918	No sample	1.05393	0.829482	No sample	1.90849	1.34242	No sample	0.997216	1.03182	No sample	2.04139	1.27875	No sample	1.06666	0.982878	No sample	0	1.20412	No sample	0	0.925513
0.320548	3.84658	1	NASOPHARYNGITIS	2	1	CEFUROXIM	2						Streptococcus pneumoniae					1	1	0	0	0	0	1.63347	1.75587	No sample	0.90309	1	No sample	0.552866	0.569517	No sample	1.30103	1.88081	No sample	0.796483	1.07115	No sample	1.07918	1.32222	No sample	0.660669	0.753026	No sample	0	0	No sample	0	0
1.45479	17.4575	1	BRONCHIOLITIS	3	1	CEFUROXIM	3			CEFACLOR			Streptococcus pneumoniae					1	1	0	0	0	0	1.25527	2.18469	No sample	0.69897	2.08279	No sample	0.556827	0.953354	No sample	1.14613	2.12385	No sample	0.913051	0.972152	No sample	1.27875	2.23805	No sample	1.01871	1.02442	No sample	0.60206	1.88649	No sample	0.479625	0.863504
2.37808	28.537	1	BRONCHITIS	3	1	CEFUROXIM	1	CEFACLOR					Influenza Virus A	Streptococcus pneumoniae				1	1	0	0	0	0	1.17609	2.07555	No sample	1.34242	1.83885	No sample	1.14143	0.885959	No sample	1.36173	2.03342	No sample	1.15784	0.979705	No sample	1.49136	1.9345	No sample	1.26807	0.932043	No sample	1.39794	1.98227	No sample	1.18863	0.95506
1.55342	18.6411	1	BRONCHITIS	3	1	CEFUROXIM	2						Mycoplasma pneumoniae	Haemophilus influenzae	Streptococcus pneumoniae			1	1	0	0	0	0	2.25527	2.1271	No sample	2.01284	2.10037	No sample	0.892503	0.987432	No sample	2.08279	2.14922	No sample	0.923518	1.0104	No sample	1.96848	2.11394	No sample	0.872836	0.993813	No sample	1.5563	1.65321	No sample	0.690073	0.777213
2.13973	25.6767	1	BRONCHITIS	3	1	CEFUROXIM	2						Rhinovirus	Streptococcus pneumoniae				1	1	0	0	0	0	2.63949	1.74036	No sample	1.5563	1.70757	No sample	0.589623	0.981158	No sample	1.63347	1.68124	No sample	0.618858	0.966029	No sample	1.43136	1.53148	No sample	0.542289	0.879977	No sample	0	1.17609	No sample	0	0.675774
0.931507	11.1781	1	BRONCHITIS	3	1	CEFUROXIM	2						Rhinovirus	Streptococcus pneumoniae				1	1	1	0	0	0	2.11727	2.17319	No sample	2.03342	2.07555	No sample	0.960398	0.955071	No sample	2.01284	2.10037	No sample	0.950675	0.966494	No sample	1.97313	2.01703	No sample	0.93192	0.928146	No sample	0.778151	2.08991	No sample	0.367526	0.961678
1.29315	15.5178	1	BRONCHITIS	3	1	CEFUROXIM	2						Enterovirus	Rhinovirus	Haemophilus influenzae	Streptococcus pneumoniae		1	0	0	0	0	1	1.50515	2.65896	No sample	1.04139	2.14613	No sample	0.691886	0.807129	No sample	1.43136	2.61909	No sample	0.950978	0.985005	No sample	1.38021	2.60853	No sample	0.916993	0.981031	No sample	1.07918	2.13988	No sample	0.716993	0.804779
6.17808	74.137	2	PHARYNGITIS	3	1	CEFUROXIM	3			No sample			Rhinovirus	Streptococcus pneumoniae				1	1	0	0	0	1	2.09342	2.21484	No sample	1.75587	2.08279	No sample	0.838758	0.940376	No sample	2.08636	2.33244	No sample	0.996627	1.05309	No sample	2.13672	2.24551	No sample	1.02068	1.01385	No sample	2.08636	2.11059	No sample	0.996627	0.952929
0.830137	9.96164	1	NASOPHARYNGITIS	3	1	CEFUROXIM	3						Streptococcus pneumoniae					0	1	0	0	0	1	2.39445	1.4624	No sample	1.83251	0	No sample	0.765315	0	No sample	2.28103	0.477121	No sample	0.952633	0.32626	No sample	2.31387	0	No sample	0.966345	0	No sample	2.14301	0	No sample	0.894992	0
3.13699	37.6438	2	NASOPHARYNGITIS	3	1	CEFUROXIM	2						Parainfluenzavirus 3	Parainfluenzavirus 4	Streptococcus pneumoniae			1	1	0	1	0	0	1.716	2.40993	No sample	1.77085	1.5563	No sample	1.03196	0.645787	No sample	1.73239	2.44871	No sample	1.00955	1.01609	No sample	1.49136	2.41664	No sample	0.86909	1.00278	No sample	1.49136	2.3032	No sample	0.86909	0.95571
3.16986	38.0384	2	NASOPHARYNGITIS	3	1	CEFUROXIM	3						Bordetella pertussis	Streptococcus pneumoniae				0	1	0	1	0	0	2.32838	1.99123	No sample	2.4843	1.90849	No sample	1.06697	0.958447	No sample	2.42975	1.82607	No sample	1.04354	0.917061	No sample	2.27646	1.91381	No sample	0.977702	0.961123	No sample	2.28556	1.76343	No sample	0.981609	0.885599
2.10959	25.3151	2	SEVERE PNEUMONIA	5	1	CEFUROXIM	1	AMOXICILLIN + CLAVULANIC ACID		AMOXICILLINE			Rhinovirus	Streptococcus pneumoniae				1	0	0	0	0	0	0	2.40483	No sample	0	2.29667	No sample	No growth	0.95502	No sample	0	2.33846	No sample	No growth	0.972398	No sample	0	2.44091	No sample	No growth	1.015	No sample	0	2.39094	No sample	No growth	0.994221
1.86301	22.3562	1	BRONCHIOLITIS	7	1	CEFUROXIM	1	CEFUROXIM					Human Metapneumovirus	Streptococcus pneumoniae				0	0	0	0	0	0	1.96848	No sample	No sample	1.83885	No sample	No sample	0.934145	No sample	No sample	1.77085	No sample	No sample	0.899602	No sample	No sample	1.95424	No sample	No sample	0.992766	No sample	No sample	1.34242	No sample	No sample	0.681958	No sample
1.95342	23.4411	2	BRONCHIOLITIS	2	1	CLARITHROMYCIN	3						Rhinovirus	Parainfluenzavirus 3	Streptococcus pneumoniae			1	0	0	0	0	0	2.11059	1.96379	No sample	1.6902	1.23045	No sample	0.800817	0.626569	No sample	1.98677	1.72428	No sample	0.941335	0.878036	No sample	2.0086	1.04139	No sample	0.951677	0.530298	No sample	2.04922	1.86923	No sample	0.970922	0.95185
0.70411	8.44932	2	PHARYNGITIS	2	1	COTRIMOXAZOLE	3						Streptococcus pneumoniae					0	0	0	0	1	0	2.25285	1.34242	No sample	1.90849	0.69897	No sample	0.847141	0.520678	No sample	2.20683	0.90309	No sample	0.979569	0.672731	No sample	1.68124	1.36173	No sample	0.746272	1.01438	No sample	2.13672	1.23045	No sample	0.948451	0.916588
1.01644	12.1973	2	NASOPHARYNGITIS	2	1	COTRIMOXAZOLE	1	CEFACLOR		CEFACLOR			Streptococcus pneumoniae					0	0	0	0	1	0	1.47712	1.98227	No sample	1.43136	2.07188	No sample	0.969023	1.04521	No sample	1.38021	2.1271	No sample	0.934393	1.07306	No sample	1.47712	1.88649	No sample	1	0.951681	No sample	0.69897	1.69897	No sample	0.473197	0.857083
0.739726	8.87671	1	BRONCHIOLITIS	1	1	ERYTHROMYCIN	1	AMOXICILLIN + CLAVULANIC ACID		AMOXICILLINE			Parainfluenzavirus 3	Streptococcus pneumoniae				1	0	1	0	0	1	1.43136	1.34242	No sample	1.5682	1.34242	No sample	1.0956	1	No sample	1.4624	1.47712	No sample	1.02168	1.10034	No sample	1.51851	1.41497	No sample	1.06089	1.05404	No sample	1.4624	1.53148	No sample	1.02168	1.14083
4.21918	50.6301	2	PHARYNGITIS	1	1	ERYTHROMYCIN	2			CEPHALEXIN			Streptococcus pneumoniae					0	1	0	0	0	0	1.85733	1.64345	No sample	0	1.43136	No sample	0	0.870949	No sample	0	1.66276	No sample	0	1.01175	No sample	0.60206	1.77085	No sample	0.324153	1.07752	No sample	0	1.17609	No sample	0	0.715622
1.21096	14.5315	1	NASOPHARYNGITIS	1	1	ERYTHROMYCIN	3						Rhinovirus	Streptococcus pneumoniae				0	1	0	0	0	0	2.10037	1.38021	No sample	2.11394	1.62325	No sample	1.00646	1.17609	No sample	2.09691	1.69897	No sample	0.998352	1.23095	No sample	1.97772	1.76343	No sample	0.941607	1.27765	No sample	1.90309	1.59106	No sample	0.906073	1.15277
1.82192	21.863	1	NASOPHARYNGITIS	1	1	ERYTHROMYCIN	2						Rhinovirus	Streptococcus pneumoniae				0	1	0	0	0	1	1.91908	2.0086	No sample	0.90309	2	No sample	0.470585	0.995718	No sample	0.477121	1.87506	No sample	0.24862	0.933516	No sample	1.34242	1.97313	No sample	0.699514	0.98234	No sample	1.07918	1.9345	No sample	0.562344	0.963108
0.59726	7.16712	1	BRONCHIOLITIS	2	1	ERYTHROMYCIN	3						Bordetella pertussis	Mycoplasma pneumoniae	Streptococcus pneumoniae			0	1	0	0	0	1	1.97772	2.22011	No sample	1.61278	1.95424	No sample	0.815475	0.880247	No sample	2.07188	2.44248	No sample	1.04761	1.10016	No sample	1.85126	2.37291	No sample	0.936055	1.06883	No sample	1.93952	1.85126	No sample	0.980683	0.83386
1.81096	21.7315	2	BRONCHIOLITIS	2	1	ERYTHROMYCIN	2			AMOXICILLINE			Rhinovirus	Streptococcus pneumoniae				0	1	0	1	0	0	1.5563	1.83251	2.12057	1.51851	1.65321	0.69897	0.975719	0.902158	0.329614	0.69897	1.6902	2.05308	0.449122	0.92234	0.968171	0	1.75587	2.11059	0	0.958181	0.995292	0	1.77085	0	0	0.966354
1.27397	15.2877	2	BRONCHIOLITIS	2	1	ERYTHROMYCIN	3						Adenovirus	Streptococcus pneumoniae				0	1	0	0	0	1	1.61278	1.81954	1.30103	1.47712	0.954243	1.14613	0.915883	0.52444	0.880939	1.54407	1.30103	1.20412	0.957393	0.715031	0.925513	1.51851	0.90309	1.14613	0.941548	0.496328	0.880939	1.63347	0.477121	0	1.01283	0.26222
1.8274	21.9288	1	BRONCHITIS	2	1	ERYTHROMYCIN	2						Rhinovirus	Streptococcus pneumoniae				0	1	0	0	0	1	1.72428	1.49136	No sample	1.62325	1.39794	No sample	0.941409	0.937358	No sample	1.32222	1.53148	No sample	0.766826	1.0269	No sample	1.11394	1.43136	No sample	0.646035	0.95977	No sample	0.90309	1.44716	No sample	0.52375	0.97036
3.29589	39.5507	2	BRONCHITIS	2	1	ERYTHROMYCIN	3						Human Metapneumovirus	Mycoplasma pneumoniae	Streptococcus pneumoniae			0	0	0	1	0	0	0	2.11727	No sample	0	2.03743	No sample	No growth	0.962289	No sample	0	1.9345	No sample	No growth	0.913675	No sample	0	1.92428	No sample	No growth	0.908849	No sample	0	2.14301	No sample	No growth	1.01216
2.40822	28.8986	1	BRONCHITIS	2	1	ERYTHROMYCIN	3						Streptococcus pneumoniae					1	1	0	0	0	1	1.51851	2.15836	No sample	1.41497	2.2014	No sample	0.931815	1.01994	No sample	0.60206	2.08991	No sample	0.39648	0.968283	No sample	0	1.5563	No sample	0	0.721057	No sample	0.30103	2.11059	No sample	0.19824	0.977866
1.36712	16.4055	1	BRONCHITIS	2	1	ERYTHROMYCIN	2						Streptococcus pneumoniae					1	1	1	0	0	0	1.41497	1.96379	No sample	1.32222	1.92428	No sample	0.934448	0.979881	No sample	1.25527	1.85733	No sample	0.887135	0.945791	No sample	1.14613	1.87506	No sample	0.81	0.954819	No sample	0	1.81291	No sample	0	0.923172
1.31233	15.7479	2	BRONCHITIS	2	1	ERYTHROMYCIN	2						Human Metapneumovirus	Streptococcus pneumoniae				0	1	0	1	0	0	1.17609	1.6721	No sample	1.20412	1.51851	No sample	1.02383	0.908149	No sample	1.17609	1.27875	No sample	1	0.76476	No sample	1.30103	1.8451	No sample	1.10623	1.10346	No sample	0	0.90309	No sample	0	0.540094
0.786301	9.43562	2	BRONCHITIS	2	1	ERYTHROMYCIN	3						RSV	Streptococcus pneumoniae				0	1	0	1	0	0	1.17609	2.36173	No sample	0.477121	2.27875	No sample	0.405684	0.964867	No sample	1.27875	2.29885	No sample	1.08729	0.973378	No sample	1.17609	2.40993	No sample	1	1.02041	No sample	0	0	No sample	0	0
1.23836	14.8603	2	BRONCHITIS	2	1	ERYTHROMYCIN	3						Adenovirus	Human Metapneumovirus	Bocavirus	Streptococcus pneumoniae		0	1	0	0	0	0	1.99123	2.45637	No sample	1.88081	1.8451	No sample	0.944551	0.751149	No sample	1.73239	2.51322	No sample	0.870014	1.02314	No sample	1.54407	2.33846	No sample	0.775436	0.951998	No sample	0.477121	1.91908	No sample	0.239612	0.781267
1.08219	12.9863	1	BRONCHITIS	2	1	ERYTHROMYCIN	2			CEFIXIM			Adenovirus	Rhinovirus	Streptococcus pneumoniae			0	1	0	0	0	0	1.69897	1.66276	1.85126	0.69897	0	1.74819	0.411408	0	0.944324	1.74819	1.68124	1.70757	1.02897	1.01112	0.922384	1.74036	1.70757	1.86332	1.02436	1.02695	1.00652	1.82607	1.66276	0	1.07481	1
3.29315	39.5178	1	NASOPHARYNGITIS	2	1	ERYTHROMYCIN	2						Haemophilus influenzae	Streptococcus pneumoniae				0	1	0	1	0	0	1.51851	2.01703	2.09691	1.57978	1.92428	2.01284	1.04035	0.954015	0.959906	1.50515	1.96379	1.5563	0.991199	0.973602	0.742189	1.43136	1.98227	1.54407	0.942608	0.982766	0.736354	1.41497	1.98227	1.27875	0.931815	0.982766
5.31233	63.7479	1	NASOPHARYNGITIS	2	1	ERYTHROMYCIN	3						Streptococcus pneumoniae					0	1	0	0	0	0	1.98677	1.51851	No sample	1.93952	1.27875	No sample	0.976216	0.842109	No sample	1.92428	1.53148	No sample	0.968546	1.00854	No sample	2.06819	1.44716	No sample	1.04098	0.953009	No sample	0.30103	0	No sample	0.151517	0
4.10137	49.2164	1	NASOPHARYNGITIS	2	1	ERYTHROMYCIN	3						Rhinovirus	Parainfluenzavirus 4	Streptococcus pneumoniae			0	1	0	0	0	1	2.02119	1.17609	No sample	1.79934	1.50515	No sample	0.890239	1.27979	No sample	1.91381	1.23045	No sample	0.946875	1.04622	No sample	1.74819	1.51851	No sample	0.86493	1.29115	No sample	1.88649	1.41497	No sample	0.933357	1.20312
1.96164	23.5397	1	NASOPHARYNGITIS	2	1	ERYTHROMYCIN	2						Rhinovirus	Streptococcus pneumoniae				0	1	0	0	0	1	2.19866	1.96379	No sample	0.60206	1.9345	No sample	0.273831	0.985085	No sample	0.60206	2.04139	No sample	0.273831	1.03952	No sample	0.30103	2.10721	No sample	0.136915	1.07303	No sample	0	0	No sample	0	0
1.69315	20.3178	1	BRONCHIOLITIS	4	1	ERYTHROMYCIN	2						Enterovirus	RSV	Rhinovirus	Streptococcus pneumoniae		0	1	0	0	0	1	1.61278	2.02531	No sample	1.716	1.14613	No sample	1.064	0.565904	No sample	1.82607	2.15229	No sample	1.13225	1.0627	No sample	1.80618	2.29003	No sample	1.11991	1.13071	No sample	0	1.07918	No sample	0	0.532849
2.38904	28.6685	1	PNEUMONIA	5	1	ERYTHROMYCIN	1	CEFACLOR		CEFACLOR	CEFUROXIM		Parainfluenzavirus 2	Streptococcus pneumoniae				0	1	0	0	0	0	1.79239	2.4456	0	1.61278	2.52763	0	0.899794	1.03354	No growth	1.73239	2.54407	0	0.966526	1.04026	No growth	1.65321	2.45637	0	0.92235	1.0044	No growth	1.60206	2.46687	0	0.893811	1.00869
2.49315	29.9178	1	NASOPHARYNGITIS	2	1	ROXITHROMYCIN	2						Rhinovirus	Haemophilus influenzae	Streptococcus pneumoniae			1	0	0	0	0	0	1.86332	0	No sample	1.69897	0	No sample	0.911796	No growth	No sample	0	0	No sample	0	No growth	No sample	0	0	No sample	0	No growth	No sample	0	0	No sample	0	No growth
3.57534	42.9041	1	BRONCHITIS	1	1	SPIRAMYCIN	3						Streptococcus pneumoniae					1	1	0	0	0	0	2.42325	2.04139	No sample	2.37475	1.87506	No sample	0.979987	0.918521	No sample	2.06819	1.96379	No sample	0.853478	0.961984	No sample	2.24797	1.8451	No sample	0.92767	0.903843	No sample	0	0	No sample	0	0
5.1589	61.9068	1	BRONCHITIS	2	1	SPIRAMYCIN	2						Rhinovirus	Haemophilus influenzae	Streptococcus pneumoniae			1	1	1	0	0	0	2.38739	1.79934	No sample	1.57978	1.50515	No sample	0.66172	0.836501	No sample	1.51851	1.61278	No sample	0.636056	0.896319	No sample	1.63347	1.5682	No sample	0.684207	0.871542	No sample	1.61278	1.23045	No sample	0.675543	0.683833
1.72603	20.7123	2	NASOPHARYNGITIS	2	2		2						Haemophilus influenzae	Streptococcus pneumoniae				0	0	0	1	1	1	2.09342	1.95424	No sample	2.0607	1.32222	No sample	0.984368	0.676589	No sample	1.27875	1.4624	No sample	0.610844	0.74832	No sample	1.41497	1.34242	No sample	0.675914	0.686927	No sample	1.20412	1.41497	No sample	0.575192	0.724052
1.45205	17.4247	1	BRONCHITIS	4	2		2						Rhinovirus	Parainfluenzavirus 3	Bordetella parapertussis	Streptococcus pneumoniae		0	1	0	1	0	0	1.54407	2.38561	No sample	1.65321	2.24551	No sample	1.07069	0.941275	No sample	1.54407	2.21484	No sample	1	0.92842	No sample	1.5682	2.22011	No sample	1.01563	0.930626	No sample	0	0	No sample	0	0
[truncated: 25 more columns]
